# Supplementary material for: Microbiota of the Therapeutic Euganean Thermal Muds with a Focus on the Main Cyanobacteria Species
Source: Microorganisms. 2020 Oct 15;8(10):1590. doi: 10.3390/microorganisms8101590 (PMC7650686; doi:10.3390/microorganisms8101590)
Supplement: Supplementary file 1 [file microorganisms-08-01590-s001.zip]

Archive with 3 entries (2 files):
- microorganisms-932556-supplementary-published (final)/
- microorganisms-932556-supplementary-published (final)/microorganisms-932556-supplementary-proofed.docx
- microorganisms-932556-supplementary-published (final)/microorganisms-932556-supplementary-proofed.xlsx
