# Supplementary material for: Microbiota of the Therapeutic Euganean Thermal Muds with a Focus on the Main Cyanobacteria Species
Source: Microorganisms. 2020 Oct 15;8(10):1590. doi: 10.3390/microorganisms8101590 (PMC7650686; doi:10.3390/microorganisms8101590)
Supplement: Supplementary file 1 [file microorganisms-08-01590-s001.zip › microorganisms-932556-supplementary-published (final)/microorganisms-932556-supplementary-proofed.xlsx]

## Sheet: Total_refined
OTU	Domain	Phylum	Class	Order	Family	Genus	Species	OTUs	Sequence	BLAST Best Match	Identity	Final	Assigned Name	Accession	Reference	7a-P	7a-P	23a-P	19a-T	19a-T	19b-T	19b-T	17a-P	29a-T	29a-T	29a-T	23c-P	23c-P	23b-P	23b-P	14a-P	14a-P	7a-P	7a-P	23a-P	19a-T	19a-T	19b-T	19b-T	17a-P	29a-T	29a-T	29a-T	23c-P	23c-P	23b-P	23b-P	14a-P	14a-P
1	Bacteria	Chloroflexi	Anaerolineae	GCA004				258294	GTAAAACGTAGGATCCGAGCGTTATCCGAATTTACTGGGCGTAAAGCGCGTGCAGGCGGTTCGGTAAGTTGGATGTGAAATCTCCTGGCTCAACTGGGAGAGGTCGTTCAATACTGTCGGACTTGAGGATGGTAGAGGGAGGTGGAATTCCCGGTGTAGTGGTGAAATGCGTAGATATCGGGAGGAACACCAGTGGCGAAAGCGGCCTCCTGGACCATTCCTGACGCTCAGACGCGAAAGCTAGGGGAGCGAACGGG	Leptolinea tardivitalis strain YMTK-2	0.9339	Anaerolineaceae sp. ETS-101	OTU 1 Anaerolineaceae sp. ETS-101	NR_040971.1	Yamada et al. (2005)	1783	462	986	1657	1472	1245	342	720	831	484	660	603	925	1734	1908	57	65	0.0143297	0.00517647	0.00912895	0.0151127	0.0149214	0.0110495	0.00837558	0.00643236	0.00794949	0.00580162	0.00782389	0.00589293	0.00670936	0.0168887	0.0154133	0.000402645	0.000509632
2	Bacteria	Chloroflexi	Anaerolineae	CFB-26				OTU-000013	GACGTAGGACGCGAGCGTTATCCGGATTTACTGGGCGTAAAGGGCGGGCAGGCGGGTATCCAAGTCGGACGTGAAAGCTCCGGGCTTAACCGGGAGAGGCCGTTCGGAACTGGATAGCTGGAGGGCAGGAGAGGGGCGTGGAATTCCGGGTGGAGTGGTGAAATGCGTAGAGATCCGGAGGAACACCAGAGGCGAAGGCGGCGCCCTGGCCTGCACCTGACGCTGAGCCGCGAAAGCCAGGGGAGCGAACGGG	Ornatilinea apprima strain P3M-1	0.8538	Anaerolineales sp. ETS-102	OTU 2 Anaerolineales sp. ETS-102	NR_109544.1	Podosokorskaya et al. (2013)	46	6918	4833	3200	2433	4274	316	12715	115	60	106	21748	26279	12335	13305	1018	1510	0.000369695	0.0775126	0.0447467	0.0291856	0.0246629	0.0379321	0.00773884	0.113594	0.00110011	0.000719209	0.00125656	0.212536	0.190611	0.12014	0.107481	0.00719109	0.0118391
3	Bacteria	Bacteroidetes	[Saprospirae]	[Saprospirales]	Saprospiraceae			OTU-000008	TACGGAGGGTGCGAGCGTTATCCGGAATCACTGGGTTTAAAGGGTGCGTAGGCGGTCTGGTAAGTCAGGGGTGAAAGTTTGCCGCTCAACGGTAAAATTGCCTTTGATACTGTCAGGCTTGAATAGGCGCGAGGCAGGCGGAATGTGACATGTAGCGGTGAAATGCATAGATATGTCATAGAACACCAATTGCGAAGGCAGCTTGCCAGAGCTATATTGACGCTGAGGCACGAAAGCGTGGGGAGCGAACAGG	Haliscomenobacter hydrossis strain DSM 1100	0.902	Haliscomenobacteraceae sp. ETS-301	OTU 3 Haliscomenobacteraceae sp. ETS-301	NR_074420.1	Daligault et al. (2011)	2	1099	619	569	441	564	179	519	1535	628	1319	566	793	2221	3242	6006	5695	1.60737e-05	0.0123137	0.00573106	0.00518957	0.00447035	0.00500555	0.00438371	0.00463666	0.0146841	0.00752772	0.0156359	0.00553134	0.00575192	0.021632	0.0261897	0.042426	0.0446516
4	Bacteria	Chloroflexi	Anaerolineae	GCA004				579519	AAACGTAGGAACCGAGCGTTATCCGAATTTACTGGGCGTAAAGCGCATGTAGGCGGTTCGAAAAGTTGGATGTGAAAGCTCCCGGCTCAACTGGGAGATGCCGTTCAAAACTATCGGGCTTGAGTGCGGTAGAGGGAGGTGGAATTCCCGGTGTAGTGGTGAAATGCGTAGATATCGGGAGGAACACCAGAGGCGAAAGCGGCCTCCTGGACCGTAACTGACGCTGAGATGCGAAAGCCAGGGGAGCAAACGGGA	Thermomarinilinea lacunifontana strain SW7	0.8814	Anaerolineaceae sp. ETS-103	OTU 4 Anaerolineaceae sp. ETS-103	NR_132293.1	Nunoura et al. (2013)	0	0	1633	1188	1056	1793	22	450	610	901	471	1831	2363	2536	2758	5213	5106	0	0	0.0151193	0.0108352	0.0107045	0.015913	0.00053878	0.00402023	0.00583537	0.0108001	0.00558341	0.0178938	0.0171397	0.0247	0.0222798	0.0368243	0.0400336
5	Bacteria	Cyanobacteria	Oscillatoriophycideae	Oscillatoriales	Phormidiaceae			82269	TACGGAGGAGGCAAGCGTTATCCGGAATTATTGGGCGTAAAGCGTCCGCAGGTGGCTAGTCAAGTCGGTGGTCAAAGCACAGGGCTCAACTCTGTAAAGGCCGGCGAAACTGACAGGCTAGAGTGCGGTAGGGGCAGAGGGAATTCCCGGTGTAGCGGTGAAATGCGTAGATATCGGGAAGAACACCAGTAGCGAAAGCGCTCTGCTGGACCGCAACTGACACTCAGGGACGAAAGCTAGGGGAGCGAATGGG	Phormidium sp. WY05/Phormidium sp. ETS-05	1	Phormidium sp. ETS-05	OTU 5 Phormidium sp. ETS-05	AJ548503.1	Berrini et al. (2004)	330	2553	18279	3643	3857	1834	853	6521	14421	8086	15836	15469	20600	181	153	8	31	0.00265216	0.028605	0.169237	0.033226	0.0390978	0.0162769	0.02089	0.0582575	0.137954	0.0969254	0.187726	0.151174	0.149419	0.0017629	0.00123597	5.65115e-05	0.000243055
6	Bacteria	Bacteroidetes	[Saprospirae]	[Saprospirales]	Saprospiraceae			OTU-000223	TACGGAGGGTGCAAGCGTTATCCGGAATCACTGGGTTTAAAGGGTGCGTAGGCGGCTTAGTAAGTCAGGGGTGAAAGCCCATCGCTCAACGATGGAATTGCCTTTGATACTGCTGGGCTTGAATCAGGTTGAGGTCGGCGGAATGTGACATGTAGCGGTGAAATGCATAGATATGTCATAGAACATCGATTGCGAAGGCAGCTGGCTAGACCTTGATTGACGCTGAGGCACGAAAGCGTGGGGAGCGAACAGG	Phaeodactylibacter luteus strain GYP20	0.9328	Haliscomenobacteraceae sp. ETS-302	OTU 6 Haliscomenobacteraceae sp. ETS-302	NR_136808.1	Lei et al. (2015)	0	2131	6868	20965	24708	30595	14900	3587	19	18	15	2396	4038	1621	2296	1	370	0	0.0238768	0.0635879	0.191211	0.250461	0.271533	0.364901	0.0320457	0.000181757	0.000215763	0.000177816	0.0234154	0.0292891	0.0157881	0.0185477	7.06394e-06	0.00290098
7	Bacteria	Proteobacteria	Betaproteobacteria	Thiobacterales	Thiobacteraceae			766729	TACGTAGGGTGCGAGCGTTAATCGGAATTACTGGGCGTAAAGCGTGCGCAGGCGGTTTCGTAAGACAGGCGTGAAATCCCCGGGCTCAACCTGGGAACTGCGCTTGTGACTGCGAGGCTAGAGTGTGTCAGAGGGAGGTGGAATTCCACGTGTAGCAGTGAAATGCGTAGAGATGTGGAGGAACACCGATGGCGAAGGCAGCCTCCTGGGATAACACTGACGCTCATGCACGAAAGCGTGGGGAGCAAACAGG	Thiobacter subterraneus strain C55	0.9684	Thiobacter subterraneus sp. ETS-201	OTU 7 Thiobacter subterraneus sp. ETS-201	NR_024834.1	Hirayama et al. (2005)	328	1918	2752	171	97	162	97	1867	1132	341	805	806	1181	1187	1696	5	8	0.00263608	0.0214902	0.0254796	0.00155961	0.000983274	0.00143776	0.00237553	0.0166795	0.0108289	0.0040875	0.00954278	0.00787679	0.00856623	0.0115611	0.0137007	3.53197e-05	6.27239e-05
8	Bacteria	Proteobacteria	Deltaproteobacteria	Desulfobacterales	Desulfobacteraceae	Desulfococcus		OTU-000202	TACGGAGGGTGCAAGCGTTATTCGGAATTACTGGGCGTAAAGGGCGCGTAGGCGGTTTATCAAGTCAGATGTGAAATCCCGGGGCTCAACCCCGGAAGTGCATTTGAAACTGGTAGGCTTGAGTATGGGAGAGGGAAGTGGAATTCCTGGTGTAGCGGTGAAATGCGTAGATATCAGGAGGAACACCGGTGGCGAAGGCGACTTCCTGGACCAATACTGACGCTGAGGCGCGAAGGCGTGGGGAGCAAACAGG	Desulfococcus biacutus strain DSM 5651	0.9608	Desulfococcus sp. ETS-202	OTU 8 Desulfococcus sp. ETS-202	NR_025406.1	Hippe et al. (2003)	8	143	751	352	523	767	926	737	292	169	254	1883	2838	680	964	0	5	6.42947e-05	0.00160224	0.00695319	0.00321042	0.00530157	0.00680719	0.0226777	0.00658424	0.00279332	0.00202577	0.00301101	0.018402	0.0205851	0.00662303	0.00778744	0	3.92025e-05
9	Archaea	Crenarchaeota	MCG	B10				561428	ATACCAGCTCTCCGAGTGGTAGGGATGATTATTGGGCTTAAAGCGTCCGTAGCCGGCTTAGCAAGTCTCCTGTTAAATTCAGCGACCTAATCGTTGAGCCGCGGGAGATACTACTAGGCTAGGAGGCGGGAGAGGCCGACGGTATTCTCGGGGTAGGGGTGAAATCCTATAATCCCGGGAGGACCACCAGTGGCGAAGGCTGTCGGCTAGAACGCGCTCGACGGTGAGGGACGAAAGCTGGGGGAGCGAACCGGA	Staphylothermus marinus F1	0.8444	Desulfurococcales sp. ETS-401	OTU 9 Desulfurococcales sp. ETS-401	NR_044909.1	Burggraf et al. (1997)	1161	902	1825	117	97	69	71	679	290	207	266	1154	1635	1818	2126	3	6	0.00933077	0.0101064	0.0168969	0.0010671	0.000983274	0.000612381	0.00173879	0.00606607	0.00277419	0.00248127	0.00315327	0.0112777	0.0118593	0.0177069	0.0171744	2.11918e-05	4.7043e-05
10	Bacteria	Cyanobacteria	Oscillatoriophycideae	Oscillatoriales	Phormidiaceae			OTU-000244	TACGGAGGAGGCAAGCGTTATCCGGAATTATTGGGCGTAAAGCGTCCGCAGGCGGCTTATCAAGTCTGCTGTCAAAGACTGGGGCTCAACCCTGGGAAGGCAGTGGAAACTGAGAAGCTAGAGTGCAGTAGGGGTAGAGGGAATTCCCAGTGTAGCGGTGAAATGCGTAGAGATTGGGAAGAACACCGGTGGCGAAAGCGCTCTACTGGGCTGCAACTGACGCTGAGGGACGAAAGCTAGGGGAGCGAAAGGG	Spirulina sp. ETS-09 isolate b/isolate a	1	Spirulina sp. ETS-09	OTU 10 Spirulina sp. ETS-09	LN875039.1/ LN875038.1	Unpublished	5	2	34	10	33	146	106	9	305	477	495	781	1274	866	958	804	668	4.01842e-05	2.2409e-05	0.000314791	9.12051e-05	0.000334516	0.00129576	0.00259594	8.04045e-05	0.00291768	0.00571771	0.00586792	0.00763247	0.00924079	0.00843463	0.00773898	0.00567941	0.00523745
11	Bacteria	Acidobacteria	BPC102	B110				628527	ATACGGGGGGGGCAAGCGTTGTTCGGAATTACTGGGCGTAAAGGGCGCGTAGGCGGTTTCGGAAGTCATGGGTGAAAGCCCCGGGCTCAACCCGGGAATGGCCTGTGAAACCACGGGACTGGAGTGCTGGAGAGGGAAGCGGAATTCCCAGTGTAGCGGTGAAATGCGTAGATATTGGGAGGAACACCGGAGGCGAAGGCGGCTTCCTGGACAGACACTGACGCTGAGGCGCGAAAGCCAGGGGAGCAAACGGG	Uncultured Acidobacterium sp. clone CSMB_4103	0.9918	Acidobacterium sp. ETS-451	OTU 11 Acidobacterium sp. ETS-451	MF897313.1	Unpublished	207	744	838	28	30	69	14	983	740	370	423	159	215	630	739	252	266	0.00166363	0.00833613	0.00775868	0.000255374	0.000304105	0.000612381	0.00034286	0.00878196	0.00707897	0.00443512	0.0050144	0.00155386	0.00155947	0.00613604	0.00596984	0.00178011	0.00208557
12	Bacteria	Chloroflexi	Anaerolineae	SBR1031	A4b			OTU-001414	AACGTAGGAGGCAAGCGTTATCCGGAGTTACTGGGCGTAAAGAGCGTGTAGGCGGCAGTGTAAGTGGCTTGTGAAAGCGCCCGGCTAAACTGGGCGAGGACAGGTCAGACTGCACAGCTAGAGGACGATAGAGGGGTGCGGAATTCCGGGTGTAGCGGTGAAATGTGTAGAGATCCGGAGGAACACCAGTGGTGCAGACGGCGCCCTGGGTCGTACCTGACGCTGAGACGCGAAAGCGTGGGGAGCCAACGGG	Uncultured Chloroflexales bacterium clone 40-1_32	0.996	Chloroflexales sp. ETS-104	OTU 12 Chloroflexales sp. ETS-104	KJ611613.1	Pajares et al. (2015)	891	1642	322	181	121	202	46	1851	159	91	132	385	562	566	795	1414	1200	0.00716083	0.0183978	0.00298126	0.00165081	0.00122656	0.00179277	0.00112654	0.0165365	0.00152102	0.0010908	0.00156478	0.00376248	0.00407639	0.0055127	0.00642222	0.00998842	0.00940859
13	Bacteria	Chloroflexi	Anaerolineae	SBR1031	A4b			1053191	ACACGTAGGACGCAAGCGTTATCCGGAATTACTGGGCGTAAAGGGCGTGTAGGCGGCACGGTAAGTCAACCGTGAAAGCTCCCGGCTAAACTGGGAGAGGTCGGATGAGACTGCCGAGCTAGAGGGTCGTAGAGGGGTGTGGAATTCCGGGTGTAGTGGTGAAATGCGTAGAGATCCGGAGGAACACCAGAGGCGAAGGCGGCACCCTGGACGACACCAGACGCTGAGACGCGACAGCACGGGGAGCGAACGGG	Ornatilinea apprima strain P3M-1	0.8492	Anaerolineales sp. ETS-105	OTU 13 Anaerolineales sp. ETS-105	NR_109544.1	Podosokorskaya et al. (2013)	5	146	315	4	13	57	6	473	1495	855	624	112	132	1581	1846	2437	2575	4.01842e-05	0.00163585	0.00291645	3.6482e-05	0.000131779	0.00050588	0.00014694	0.0042257	0.0143014	0.0102487	0.00739713	0.00109454	0.000957444	0.0153986	0.0149125	0.0172148	0.0201893
14	Bacteria	Chloroflexi	Chloroflexi	Chloroflexales	Chloroflexaceae	Chloroflexus		OTU-000007	GACAGAGGGGGCAAGCGTTGTCCGGAGTTACTGGGCGTAAAGGGCGCGCAGGCGGTGGGCTGCGTCGGCGCTGAAAGCGCCCCGCTTAACGGGGCGAGGCGCGCCGATACGAGTCCACTCGAGGCAAGCAGAGGGTGGCGGAATTCCGGGTGGAGCGGTGAAATGCGTAGAGATCCGGAGGAACGCCAGTGGGGAAGCCGGCCACCTGGGCTTGACCTGACGCTGCGGCGCGACAGCGTGGGGAGCAAACCGG	Chloroflexus aurantiacus J-10-fl	0.996	Chloroflexus aurantiacus sp. ETS-106	OTU 14 Chloroflexus aurantiacus sp. ETS-106	NR_074263.1	Unpublished	0	63	306	5	29	91	0	61	1395	3544	1007	65	103	3702	4159	3030	2780	0	0.000705882	0.00283312	4.56025e-05	0.000293969	0.000807633	0	0.000544964	0.0133448	0.0424813	0.0119374	0.000635225	0.000747097	0.0360566	0.0335975	0.0214037	0.0217966
15	Bacteria	Cyanobacteria	Synechococcophycideae	Pseudanabaenales	Pseudanabaenaceae			OTU-000001	TACGGAGGATGCAAGCGTTATCCGGATTTATTGGGCGTAAAGGGTCCGCAGGTGGTTTTTCAAGTCTGCTGTCAAAGCGCGGAGCTTAACTCCGTACAGGCGGTGGAAACTGAGGAACTAGAGTCTGGTAGGGGTCGCGGGAATTCCCAGTGTAGCGGTGAAATGCGTAGATATTGGGAAGAACACCGGCGGCGAAAGCGCGCGACTGGACCGGAACTGACACTGAGGGACGAAAGCTAGGGGAGCGAAAGGG	Uncultured cyanobacterium clone ST7T_1CY_22/ST7T_1CY_23	1	Leptolyngbyaceae sp. ETS-13	OTU 15 Leptolyngbyaceae sp. ETS-13	KJ659392.1	Amarouche-Yala et al. (2014)	7	0	13	3	21	463	2	29	2701	7373	2485	145	203	1317	1687	23940	14784	5.62579e-05	0	0.000120361	2.73615e-05	0.000212874	0.00410916	4.898e-05	0.000259081	0.0258382	0.0883788	0.0294581	0.00141704	0.00147243	0.0128273	0.013628	0.169111	0.115914
16	Bacteria	Cyanobacteria	Oscillatoriophycideae	Oscillatoriales	Phormidiaceae	Phormidium		OTU-000141	GACGGAGGATGCAAGCGTTATCCGGAATGATTGGGCGTAAAGCGTCCGTAGGTGGCTCATCAAGTCTGCTGTCAAAGATCAGGGCTTAACCCTGGGAAGGCAGTGGAAACTGAAGGGCTAGAGTGCGGTAGGAGCAGAGGGAATTCCCGGTGTAGCGGTGAAATGCGTAGAGATCGGGAAGAACATCGGTGGCGAAAGCGCTCTGCTGGGCCGCAACTGACACTGAGGGACGAAAGCTAGGGGAGCGAATGGG	Oscillatoriaceae cyanobacterium ThrGT9	1	Oscillatoriaceae sp. ETS-14	OTU 16 Oscillatoriaceae sp. ETS-14	KM438188.1	Bravakos et al. (2016)	370	28	0	16672	13552	14121	5214	15	15878	8090	8526	8	4	11	0	3	184	0.00297363	0.000313725	0	0.152057	0.137375	0.125325	0.127691	0.000134008	0.151892	0.0969733	0.10107	7.81815e-05	2.90135e-05	0.000107137	0	2.11918e-05	0.00144265
17	Bacteria	Proteobacteria	Betaproteobacteria	Thiobacterales	Thiobacteraceae			OTU-000130	TACGTAGGGTGCGAGCGTTAATCGGAATTACTGGGCGTAAAGCGTGCGCAGGCGGTTTTGTAAGACAGGCGTGAAATCCCCGGGCTCAACCTGGGAACTGCGTTTGTGACTGCAAGGCTAGAGTGTGTCAGAGGGAGGTGGAATTCCACGTGTAGCAGTGAAATGCGTAGAGATGTGGAGGAACACCGATGGCGAAGGCAGCCTCCTGGGATAACACTGACGCTCATGCACGAAAGCGTGGGGAGCAAACAGG	Thiobacter subterraneus strain C55	0.9644	Thiobacter sp. ETS-203	OTU 17 Thiobacter sp. ETS-203	NR_024834.1	Hirayama et al. (2005)	0	3227	5296	282	188	245	0	3771	0	0	0	1789	2198	2402	3383	9	8	0	0.0361569	0.0490334	0.00257198	0.00190573	0.0021744	0	0.0336895	0	0	0	0.0174833	0.0159429	0.0233949	0.0273288	6.35755e-05	6.27239e-05
18	Bacteria	Chlorobi	Ignavibacteria	Ignavibacteriales	Ignavibacteriaceae			4452846	ATACGTAGGGGGCAAGCGTTGTCCGGATTCACTGGGTGTAAAGGGCGCGCAGGCGGGTTAGCAAGTCAGAGGTGAAATCCTACAGCTTAACTGTAGAACTGCCTTTGAAACTGTTAATCTTGAGTGCGGAAGAGAGAGACGGAATTCCAGGTGTAGCGGTGAAATGCGTAGATATCTGGAAGAACACCAGTTGCGAAGGCGGTCTCTTGGTCCGTTACTGACGCTCAGGCGCGAAAGCGTGGGGAGCAAACAGG	Ignavibacterium album JCM 16511/Ignavibacterium album JCM 16511 strain Mat9-16	1	Ignavibacterium album sp. ETS-501	OTU 18 Ignavibacterium album sp. ETS-501	NR_074698.1/NR_112875.1	Liu et al. (2012)/Iino et al. (2010)	133	1065	272	83	53	124	81	239	1279	747	938	324	479	1196	1872	526	571	0.0010689	0.0119328	0.00251833	0.000757002	0.000537253	0.00110051	0.00198369	0.00213519	0.0122351	0.00895415	0.0111194	0.00316635	0.00347436	0.0116487	0.0151225	0.00371563	0.00447692
19	Archaea	Crenarchaeota	MCG	pGrfC26				OTU-000074	TACCAGCTCTCCGAGTGGTGGGGATGATTATTGGGCCTAAAGCATCCGTAGCCGGCTGGGCAAGTCCCCTGTTAAATCCACCGATTTAATCGGTGGATTGCGGGGTATACTGCTCGGCTAGGGGACGGGAGAGGTCGACGGTATTTCCGGGGTAGGGGTGAAATCCTATAATCCCGGAAAGACCACCAGTGGCGAAGGCTGTCGGCTAGAACGCGCCCGACGGTGAGGGATGAAAGCTGGGGGAGCGAACCGG	Nitrososphaera viennensis strain EN76	0.8203	Nitrososphaerales sp. ETS-551	OTU 19 Nitrososphaerales sp. ETS-551	NR_134097.1	Stieglmeier et al. (2014)	839	822	577	58	36	32	12	685	194	156	210	382	564	533	662	4	3	0.00674291	0.00921008	0.0053422	0.00052899	0.000364927	0.000284003	0.00029388	0.00611968	0.00185584	0.00186994	0.00248942	0.00373317	0.0040909	0.00519129	0.00534781	2.82558e-05	2.35215e-05
20	Bacteria	Cyanobacteria	Oscillatoriophycideae	Oscillatoriales	Phormidiaceae			71748	ATACGGAGGAGGCAAGCGTTATCCGGAATCATTGGGCGTAAAGCGTCCGCAGGCGGCTAATCAAGTCTGCTGTCAAAGACTGGGGCTCAACCCTGGGAAGGCAGTGGAAACTGAGAAGCTAGAGTGCAGTAGGGGTAGAGGGAATTCCCAGTGTAGCGGTGAAATGCGTAGAGATTGGGAAGAACACCGGTGGCGAAAGCGCTCTACTGGGCTGTAACTGACACTGAGGGACGAAAGCTAGGGGAGCGAATGGG	Spirulina sp. strain CCC Snake P. Y-85	1	Spirulina sp. ETS-15	OTU 20 Spirulina sp. ETS-15	Y18793.1	Nubel et al. (2000)	8	1	83	27	52	270	71	17	280	379	406	1739	2603	1458	1639	1453	1291	6.42947e-05	1.12045e-05	0.000768462	0.000246254	0.000527116	0.00239627	0.00173879	0.000151875	0.00267853	0.004543	0.00481288	0.0169947	0.0188805	0.0142006	0.0132403	0.0102639	0.0101221
21	Bacteria	Chloroflexi	Anaerolineae	SBR1031				OTU-000050	AACGTAGGACGCGAGCGTTATCCGGATTTACTGGGCGTAAAGCGCGTGCAGGCGGTTTTCAAAGTCGTGCGTGAAAGCTCCCTGGCTCAACCGGGAGAGGTCGTACGAAACTAGGGGACTAGAGGGCAGCAGAGGCGTGTGGAATTCCGGGTGTAGTGGTGAAATGCGTAGATATCCGGAGGAACACCAGAGGCGAAGGCGGCACGCTGGGCTGTACCTGACGCTCAGACGCGAAAGCGTGGGGAGCGAACGGG	Thermomarinilinea lacunifontana strain SW7	0.8577	Anaerolineales sp. ETS-107	OTU 21 Anaerolineales sp. ETS-107	NR_132293.1	Nunoura et al. (2013)	0	511	734	410	284	303	0	254	0	0	0	638	939	1007	1176	43	28	0	0.00572549	0.00679579	0.00373941	0.00287886	0.00268915	0	0.00226919	0	0	0	0.00623497	0.00681091	0.00980793	0.00950004	0.00030375	0.000219534
22	Bacteria	Proteobacteria	Gammaproteobacteria	Chromatiales				OTU-000344	TACGGAGGGTGCGAGCGTTAATCGGAATTACTGGGCGTAAAGCGCACGTAGGTGGTGAGTTAAGTCAGATGTGAAAGCCCTGGGCTCAACCTGGGAACTGCATTTGATACTGGCTGGCTAGAGTTTGGTAGAGGAAAGTGGAATTCCGGGTGTAGCGGTGAAATGCGTAGATATCCGGAGGAACACCAGTGGCGAAGGCGACTTTCTGGACCAAAACTGACGCTGAGGTGCGAAAGCGTGGGTAGCAAACAGG	Thiolapillus brandeum strain Hiromi 1	0.9447	Gammaproteobacteria sp. ETS-204	OTU 22 Gammaproteobacteria sp. ETS-204	NR_148757.1	Nunoura et al. (2014)	1	5991	186	122	102	565	238	2105	5	0	0	624	763	198	258	0	5	8.03684e-06	0.0671261	0.00172209	0.0011127	0.00103396	0.00501442	0.00582862	0.0188057	4.78309e-05	0	0	0.00609816	0.00553432	0.00192847	0.00208419	0	3.92025e-05
23	Bacteria	Chloroflexi	Anaerolineae	GCA004				OTU-001226	AACGTAGGAGCCAAGCGTTATCCGAATTCACTGGGCGTAAAGCGCGTGCAGGCGGCCTGGTAAGTTGGATGTGAAATCTCCTGGCTCAACTGGGAGAGGCCGTTCAATACTGTCAGGCTCGAGGGCGACAGAGGGAGGTAGAATTCCCGGTGTAGTGGTGAAATGCGTAGATATCGGGAGGAATACCAGAGGCGAAGGCGGCCTCCTGGGTCGTACCTGACGCTCAGATGCGAAAGCTAGGGGAGCGAACGGG	Thermomarinilinea lacunifontana strain SW7	0.8849	Anaerolineaceae sp. ETS-108	OTU 23 Anaerolineaceae sp. ETS-108	NR_132293.1	Nunoura et al. (2013)	641	446	204	48	44	21	33	124	1351	450	713	114	196	532	488	67	72	0.00515162	0.0049972	0.00188875	0.000437784	0.000446021	0.000186377	0.00080817	0.0011078	0.0129239	0.00539407	0.00845217	0.00111409	0.00142166	0.00518155	0.00394219	0.000473284	0.000564515
24	Bacteria	Chlorobi	Ignavibacteria	Ignavibacteriales	Ignavibacteriaceae			OTU-001805	TACGTAGGGGGCAAGCGTTGTCCGGATTCACTGGGTGTAAAGGGCGCGCAGGCGGACCGGCAAGTCAGTGGTGAAATCCTACAGCTTAACTGTAGAACTGCCTTTGATACTGTCGGTCTTGAGTACGGAAGAGAGAAGTGGAATTCCAGGTGTAGTGGTGAAATACGTAGATATCTGGAAGAACACCAGTTGCGAAGGCGGCTTCTTGGTCCGATACTGACGCTCAGGCGCGAAAGCGTGGGGAGCAAACAGG	Ignavibacterium album JCM 16511/Ignavibacterium album JCM 16511 strain Mat9-16	0.9289	Ignavibacteriaceae sp. ETS-502	OTU 24 Ignavibacteriaceae sp. ETS-502	NR_074698.1/NR_112875.1	Liu et al. (2012)/Iino et al. (2010)	47	60	194	211	206	472	308	395	742	474	692	359	509	380	576	588	687	0.000377732	0.000672269	0.00179616	0.00192443	0.00208819	0.00418904	0.00754292	0.00352887	0.0070981	0.00568175	0.00820323	0.00350839	0.00369196	0.00370111	0.00465308	0.0041536	0.00538642
25	Archaea	Crenarchaeota	MCG	pGrfC26				OTU-000688	TACCAGCTCTCCGAGTGGTGGGGATGTTTATTGGGCTTAAAGCATCCGTAGCTGGCTGGGCAAGTCCCCTGTTAAATCTAACGATTCAATCGTTGGATTGCGGGGGATACTGCTCGGCTAGGGGGCGGGAGAGGCCGACGGTATTCCCGGGGTAGGGGTGAAATCCTATAATCCCGGGAGGACCACCAGTGGCGAAGGCTGTCGGCTAGAACGCGCCCGACGGTGAGGGATGAAAGCTGGGGGAGCGAACCGG	Thermosphaera aggregans DSM 11486/Thermosphaera aggregans DSM 11486 strain M11TL	0.8498	Desulfurococcales sp. ETS-402	OTU 25 Desulfurococcales sp. ETS-402	NR_074380.1/NR_044908	Spring et al. (2010)/Burggraf et al. (1997)	5043	54	177	153	135	86	51	863	1767	953	1491	55	76	209	259	11	6	0.0405298	0.000605042	0.00163877	0.00139544	0.00136847	0.000763257	0.00124899	0.0077099	0.0169034	0.0114234	0.0176749	0.000537498	0.000551256	0.00203561	0.00209227	7.77034e-05	4.7043e-05
26	Bacteria	Bacteroidetes	[Saprospirae]	[Saprospirales]	Saprospiraceae			OTU-000004	TACGGAGGGTGCAAGCGTTATCCGGAATCACTGGGTTTAAAGGGTGCGTAGGCGGTGGCGTAAGTCAGTTGTGAAATTCCCCGGCTTAACCGGCGGGAGTGCGATTGATACTGCGTCACTTGAATCAGGTTGAGGTAGGCGGAATGTGACATGTAGCGGTGAAATGCATAGATATGTCATAGAACACCAATTGCGAAGGCAGCTTGCTGGACCTGCATTGACGCTGAGGCACGAAAGCGTGGGGAGCAAACAGG	Lewinella cohaerens strain ATCC 23123/Lewinella cohaerens strain NBRC 102661	0.8941	Lewinellaceae sp. ETS-303	OTU 26 Lewinellaceae sp. ETS-303	NR_115012.1/NR_112672	Lee et al. (2007)/Khan et al. (2007)	0	3583	41	8024	2373	4280	1910	191	11	159	31	125	164	96	5	0	65	0	0.0401457	0.000379602	0.073183	0.0240547	0.0379854	0.0467759	0.00170636	0.000105228	0.0019059	0.000367486	0.00122159	0.00118955	0.000935016	4.03913e-05	0	0.000509632
27	Archaea	Crenarchaeota	MCG	pGrfC26				OTU-001073	TACCAGCTCTCCGAGTGGTGGGGATGATTATTGGGCCTAAAGCATCCGTAGCCGGCTGGGCAAGTGCCCTGTTAAATCCACTGATTTAATCGGTGGACCGCGGGGTATACTGCTCGGCTAGGGGGCGGGAGAGGTCGACGGTATTTCCGGGGTAGGGGTGAAATCCTATAATCCCGGAAAGACCACCAGTGGCGAAGGCTGTCGGCTAGAACGCGCCCGACGGTGAGGGATGAAAGCTGGGGGAGCGAACCGG	Nitrososphaera viennensis strain EN76	0.821	Nitrososphaerales sp. ETS-552	OTU 27 Nitrososphaerales sp. ETS-552	NR_134097.1	Stieglmeier et al. (2014)	2797	571	88	20	28	9	40	474	877	481	644	16	29	130	172	0	3	0.022479	0.00639776	0.000814754	0.00018241	0.000283832	7.98757e-05	0.0009796	0.00423464	0.00838953	0.00576566	0.00763422	0.000156363	0.000210348	0.00126617	0.00138946	0	2.35215e-05
28	Bacteria	Bacteroidetes	Cytophagia	Cytophagales	Flammeovirgaceae	Flexithrix		OTU-000541	TACGTAGGGTCCGAGCGTTGTCCGGATTTATTGGGTTTAAAGGGTACGTAGGCGGATTGATAAGTCAGTGGTGAAATACTTGGGCTTAACCGAAGGGGTGCCATTGATACTGTCATTCTGGAGTGTTGGAGGGGCAAGAGGAATTTGTGGTGTAGCGGTGAAATGCATAGATACCACAAGGAACACCGAAGGCGAAGGCATCTTGCTGGCCAACAACTGACGCTGAGGTACGAAAGCGTGGGGATCAAACAGG	Algoriphagus aquatilis strain A8-7	0.8633	Cytophagales sp. ETS-304	OTU 28 Cytophagales sp. ETS-304	NR_044462.1	Liu et al. (2009)	8	54	224	79	18	80	73	582	525	274	642	562	767	5	8	0	5	6.42947e-05	0.000605042	0.00207392	0.00072052	0.000182463	0.000710007	0.00178777	0.00519949	0.00502224	0.00328439	0.00761051	0.00549225	0.00556333	4.86988e-05	6.46261e-05	0	3.92025e-05
29	Bacteria	Bacteroidetes						1131186	ATACGGAGGATGCNAGCGTTATCCGGATTCATTGGGTTTAAAGGGTCCGTAGGCGGTTTGTTAAGTCAGGGGTGAAATCCTTCAGCTCAACTGAAGAATTGCCTTTGATACTGGCAGGCTAGAGTGCGACAGAGGTGGATGGAATGTGTCAAGTAGCGGTGAAATGCATAGATATGACACAGAACACCGATTGCGAAGGCAGTTCACTGGGTCGCAACTGACGCTGATGGACGAAAGCGTGGGGAGCAAACAGG	Schleiferia thermophila strain TU-20	1	Schleiferia thermophila sp. ETS-305	OTU 29 Schleiferia thermophila sp. ETS-305	NR_117928.1	Albuquerque et al. (2011)	1	2	127	0	9	63	0	279	240	1035	245	172	291	676	1210	2827	2016	8.03684e-06	2.2409e-05	0.00117584	0	9.12316e-05	0.00055913	0	0.00249254	0.00229588	0.0124064	0.00290432	0.0016809	0.00211073	0.00658407	0.0097747	0.0199698	0.0158064
30	Bacteria	Acidobacteria	BPC102	B110				OTU-000034	TACGGGGGGGGCAAGCGTTGTTCGGAATTACTGGGCGTAAAGGGCGCGTAGGCGGTTTCGGAAGTCATGGGTGAAAGCCCCGGGCTCAACTCGGGAATGGCCTGTGAAACCACGGGACTGGAGTGCTGGAGAGGGAAGCGGAATTCCCAGTGTAGCGGTGAAATGCGTAGATATTGGGAGGAACACCGGAGGCGAAGGCGGCTTCCTGGACAGACACTGACGCTGAGGCGCGAAAGCCAGGGGAGCAAACGGG	Uncultured Acidobacterium sp. clone CSMB_4103	0.9959	Acidobacterium sp.	OTU 30 Acidobacterium sp.	NR_044793.1	McDonald et al. (1996)	0	752	617	29	31	66	0	1251	0	0	0	120	119	553	723	324	311	0	0.00842577	0.00571254	0.000264495	0.000314242	0.000585755	0	0.0111762	0	0	0	0.00117272	0.000863151	0.00538608	0.00584058	0.00228872	0.00243839
31	Archaea	Crenarchaeota	MCG					OTU-000169	TACCAGCTCTCCGAGTGGTAGGGATGATTATTGGGCTTAAAGCGTCCGTAGCCGGCTCGGTAAGTCTCTCGTCAAATCCAGCGACCTAATCGTTGGACTGCGGGAGATACTGTTGGGCTAGGGGGCGGGAGAGGCCGACGGTATTCTCGGGGTAGGGGTGAAATCCTATAATCCCGAGAGGACCACCAGTGGCGAAGGCGGTCGGCTAGAACGCGCTCGACGGTGATGGACGAAAGCTGGGGGAGCGAACCGG	Archaeoglobus profundus DSM 5631/Archaeoglobus profundus DSM 5631 strain AV18	0.8253	Archaeoglobales sp. ETS-701	OTU 31 Archaeoglobales sp. ETS-701	NR_074522.1/NR_118374.1	von Jan et al. (2010)/Pinto et al. (2012)	0	90	963	11	6	1	0	351	0	0	0	602	754	612	814	0	1	0	0.0010084	0.00891601	0.000100326	6.08211e-05	8.87508e-06	0	0.00313578	0	0	0	0.00588316	0.00546904	0.00596073	0.00657571	0	7.84049e-06
32	Bacteria	Chloroflexi	Anaerolineae	GCA004				OTU-001002	AACGTAGGATCCGAGCGTTATCCGAATTTACTGGGCGTAAAGCGCGTGCAGGCGGTTCGGTAAGTTGGATGTGAAATCTCCCGGCTCAACTGGGAGAGGTCGTTCAATACTGTCGGACTAGAGGATGGTAGAGGGAGGTGGAATTCCCGGTGTAGTGGTGAAATGCGTAGATATCGGGAGGAACACCAGTGGCGAAGGCGGCCTCCTGGGCCATTCCTGACGCTAAGACGCGAAAGCTAGGGGAGCGAACGGG	Thermomarinilinea lacunifontana strain SW7	0.9246	Anaerolineaceae sp. ETS-109	OTU 32 Anaerolineaceae sp. ETS-109	NR_132293.1	Nunoura et al. (2013)	2014	326	145	278	303	141	68	234	757	496	753	172	259	265	234	69	79	0.0161862	0.00365266	0.00134249	0.0025355	0.00307146	0.00125139	0.00166532	0.00209052	0.00724159	0.00594546	0.00892635	0.0016809	0.00187862	0.00258103	0.00189031	0.000487412	0.000619399
33	Bacteria	Chloroflexi	Anaerolineae	Anaerolineales	Anaerolinaceae	Bellilinea		549781	ACACGTAGGAGACGAGCGTTATCCGGATTTACTGGGCGTAAAGCGCGTGCAGGCGGTTCAGCAAGTTGGATGTGAAAGCTCCCGGCTTAACTGGGAGAGGTCGTTCAATACTACTGGACTTGAGAGTGGTAGAGGGAGGTGGAATTCCGGGTGTAGTGGTGAAATGCGTAGATATCCGGAGGAACACCAGTGGCGAAAGCGGCCTCCTGGACCACTTCTGACGCTCAGACGCGAAAGCTAGGGTAGCGAACGGG	Bellilinea caldifistulae strain GOMI-1	0.9961	Bellilinea caldifistulae sp. ETS-110	OTU 33 Bellilinea caldifistulae sp. ETS-110	NR_041354.1	Yamada et al. (2007)	328	2036	328	465	289	213	93	587	97	46	57	216	259	759	894	114	73	0.00263608	0.0228123	0.00303681	0.00424104	0.00292955	0.00189039	0.00227757	0.00524416	0.000927919	0.000551393	0.0006757	0.0021109	0.00187862	0.00739247	0.00722197	0.000805289	0.000572356
34	Bacteria	Proteobacteria	Betaproteobacteria					4393622	ATACGTAGGGTGCGAGCGTTAATCGGAATTACTGGGCGTAAAGCGTGCGCAGGCGGCTTTTTAAGCCAGATGTGAAATCCCCGGGCTTAACCTGGGAACTGCATTTGGAACTGGAAGGCTAGAGTGCGGCAGAGGGGGGTAGAATTCCACGTGTAGCAGTGAAATGCGTAGAGATGTGGAGGAATACCGATGGCGAAGGCAGCCCCCTGGGTCGACACTGACGCTCATGCACGAAAGCGTGGGGAGCAAACAGG	Annwoodia aquaesulis strain ATCC 43788	0.9724	Annwoodia aquaesulis sp. ETS-205	OTU 34 Annwoodia aquaesulis sp. ETS-205	NR_044793.1	Mc Donald et al. (1996)	91	90	319	651	683	650	576	157	189	72	194	18	22	45	78	0	10	0.000731353	0.0010084	0.00295348	0.00593745	0.00692347	0.0057688	0.0141062	0.00140261	0.00180801	0.000863051	0.00229975	0.000175908	0.000159574	0.000438289	0.000630104	0	7.84049e-05
35	Bacteria	OP8	OP8_1	OPB95				224521	TACGTAGGGGGCAAGCGTTACTCGGAATTACTGGGCGTAAAGGGTGAGTAGGCGGCTGGGCAAGTCAAGGATGAAATCCCGAGGCTCAACTTCGGAATTGTCCTTGAGACTGCTCAGCTTGAGGGTAGTTGAGGAGAGCGGAATTCCCGGTGGAGCGGTGAAATGCGTAGATATCGGGAGGAACACCTGAGGCGAAGGCGGCTCTCTAAGCTACTCCTGACGCTGAATCACGAAAGCTAGGGGAGCAAACGGG	Candidatus Aminicenantes bacterium strain CYBC47	0.9842	Candidatus Aminicenantes sp. ETS-1201	OTU 35 Candidatus Aminicenantes sp. ETS-1201	MK067121.1	Unpublished	891	1642	251	149	100	127	46	1317	159	91	132	261	328	509	719	9	0	0.00716083	0.0183978	0.0023239	0.00135896	0.00101368	0.00112714	0.00112654	0.0117659	0.00152102	0.0010908	0.00156478	0.00255067	0.0023791	0.00495753	0.00580827	6.35755e-05	0
36	Bacteria	Proteobacteria	Deltaproteobacteria	Syntrophobacterales	Syntrophobacteraceae	Desulfacinum		123413	TACGGAGGGTGCGAGCGTTATTCGGAATTACTGGGCGTAAAGCGCGCGTAGGCGGTGGGGCAAGTCTGGTGTGAAAGCCCGGGGCTTAACCTCGGAAGGGCATTGGAAACTGCCTCACTTGAGTGCCGGAGAGGAAGGGGGAATTCCCGGTGTATCGGTGAAATGCGTATATATCGGGAGGAATACCGGTGGCGAATGCGTCCTTCTGGAAGGGCAACTGACGCTGAGGCGCGAAAGCGTGGGGAGCAAACAGG	Desulfosoma caldarium strain USBA-053	0.9843	Desulfosoma caldarium sp. ETS-206	OTU 36 Desulfosoma caldarium sp. ETS-206	NR_116707.1	Baena et al. (2011)	165	2056	215	164	74	115	33	914	48	26	42	646	957	257	327	0	0	0.00132608	0.0230364	0.00199059	0.00149576	0.000750127	0.00102063	0.00080817	0.00816553	0.000459176	0.000311657	0.000497884	0.00631316	0.00694147	0.00250312	0.00264159	0	0
37	Bacteria	Proteobacteria	Deltaproteobacteria	Syntrophobacterales	Syntrophobacteraceae	Desulfacinum		OTU-000399	TACGGAGGGTGCGAGCGTTATTCGGAATTACTGGGCGTAAAGCGCGCGTAGGCGGTGGGGCAAGTCTGGTGTGAAAGCCCGGGGCTTAACCTCGGAAGGGCATTGGAAACTGCCTCACTTGAGTGCCGGAGAGGAAGGGGGAATTCCCGGTGTAGCGGTGAAATGCGTAGATATCGGGAGGAATACCAGTGGCGAAGGCGTCCTTCTGGACGGCAACTGACGCTGAGGCGCGAAAGCGTGGGGAGCAAACAGG	Desulfosoma profundi strain SPDX02-08	0.996	Desulfosoma profundi sp. ETS-207	OTU 37 Desulfosoma profundi sp. ETS-207	NR_117786.1	Gregoire et al. (2012)	1170	2016	208	133	80	118	169	874	409	216	293	476	792	227	246	0	1	0.0094031	0.0225882	0.00192578	0.00121303	0.000810948	0.00104726	0.00413881	0.00780817	0.00391257	0.00258915	0.00347333	0.0046518	0.00574467	0.00221092	0.00198725	0	7.84049e-06
38	Archaea	Crenarchaeota	MCG	pGrfC26				1814820	TACCCGCTCTCCGAGTGGTGGGGACGCTTATTGGGCCTAAAGCATCCGTAGCCGGCTGGACAAGTCCCCTGTTAAATCCAACGATTCAATCGTTGGACTGCGGGGGATACTGTCCGGCTAGGGGGCGGGAGAGGCCGACGGTATTCCCGGGGTAGGGGTGAAATCTTATAATCCCGGGAGGACCACCAGTGGCGAAGGCTGTCGGCTGGAACGCGCCCGACGGTGAGGGATGAAAGCTGGGGGAGCGAACCGG	Staphylothermus hellenicus strain DSM 12710	0.8724	Desulfurococcaceae sp. ETS-403	OTU 38 Desulfurococcaceae sp. ETS-403	NR_074532.1	Anderson et al. (2011)	1971	423	260	309	209	146	23	852	593	281	540	54	69	351	364	5	4	0.0158406	0.0047395	0.00240723	0.00281824	0.0021186	0.00129576	0.00056327	0.00761163	0.00567274	0.00336829	0.00640137	0.000527725	0.000500482	0.00341865	0.00294049	3.53197e-05	3.1362e-05
39	Bacteria	Proteobacteria	Gammaproteobacteria	Xanthomonadales	Sinobacteraceae			4041627	ATACAGAGGGTGCGAGCGTTAATCGGAATTACTGGGCGTAAAGCGCACGCAGGCGGTCATGTAAGTCGGGTGTGAAATCCCCGGGCTCAACCTGGGAACTGCATTCGAGACTGCATGGCTAGAGTACGGTAGAGGAGGGCGGAATTCCCGGTGTAGCGGTGAAATGCGTAGATATCGGGAGGAACATCAGTGGCGAAGGCGGCCCTCTGGACCAGTACTGACGCTCAGGTGCGAAAGCGTGGGGAGCAAACAGGA	Ectothiorhodospira mobilis strain DSM 237	0.9255	Ectothiorhodospiraceae sp. ETS-208	OTU 39 Ectothiorhodospiraceae sp. ETS-208	NR_125567.1	Unpublished	13	528	741	53	46	77	44	298	204	82	73	59	86	874	1012	14	10	0.000104479	0.00591597	0.0068606	0.000483387	0.000466295	0.000683381	0.00107756	0.00266228	0.0019515	0.000982919	0.00086537	0.000576589	0.00062379	0.00851254	0.0081752	9.88952e-05	7.84049e-05
40	Bacteria	OP8	OP8_1	OPB95				178911	TACGTAGGGGGCAAGCGTTACTCGGAATTACTGGGCGTAAAGGGTGAGTAGGCGGCTGGGCAAGTCAAGGATGAAATCCCGAGGCTCAACTTCGGAACCGTCCTTGAAACTGCTCAGCTTGAGGGTAGTTGAGGAGAGTGGAATTCCCGGTGGAGCGGTGAAATGCGTAGATATCGGGAGGAACACCTGAGGCGAAGGCGGCTCTCTAAGCTACTCCTGACGCTGAATCACGAAAGCTAGGGGAGCAAACGGG	Candidatus Aminicenantes bacterium strain CYBC47	1	Candidatus Aminicenantes sp. ETS-1202	OTU 40 Candidatus Aminicenantes sp. ETS-1202	MK067121.1	Unpublished	10114	237	10	23	13	29	4	84	1482	768	1570	22	15	17	21	1	3	0.0812846	0.00265546	9.25857e-05	0.000209772	0.000131779	0.000257377	9.796e-05	0.000750442	0.0141771	0.00920587	0.0186114	0.000214999	0.000108801	0.000165576	0.000169644	7.06394e-06	2.35215e-05
41	Archaea	Crenarchaeota	MCG	pGrfC26				OTU-000394	TACCCGCTCTCCGAGTGGTGGGGACGCTTATTGGGCCTAAAGCATCCGTAGCCGGTTGGATAAGTCCCCTGTTAAATCCAGCGATTCAATCGCTGGACTGCGGGGGATACTGTCCAGCTAGGGGGCGGGAGAGGCCGACGGTATTCCCGGGGTAGGGGTGAAATCTTATAATCCCGGGAGGACCACCAGTGGCGAAGGCTGTCGGCTAGAACGCGCCCGACGGTGAGGGATGAAAGCTGGGGGAGCGAACCGG	Staphylothermus hellenicus strain DSM 12710/Staphylothermus hellenicus strain P8	0.8607	Desulfurococcales sp. ETS-404	OTU 41 Desulfurococcales sp. ETS-404	NR_074532.1/NR_028877.1	Anderson et al. (2011)/Arab et al. (2000)	7122	21	22	33	20	9	119	105	2308	1190	2083	8	13	26	28	0	1	0.0572384	0.000235294	0.000203689	0.000300977	0.000202737	7.98757e-05	0.00291431	0.000938053	0.0220787	0.0142643	0.0246927	7.81815e-05	9.42938e-05	0.000253234	0.000226191	0	7.84049e-06
42	Bacteria	Cyanobacteria	Oscillatoriophycideae	Chroococcales				OTU-000512	TACGGAGGATGCAAGCGTTATCCGGAATCATTGGGCGTAAAGAGTCCGTAGGTGGTGAGTCAAGTCTGCTGTCAAAGACGGAAGCTTAACTTCTGGAAGGCGGTGGAAACTGAAACACTAGAGTTCGGTAGGGGTAGAGGGAATTCCCAGTGTAGCGGTGAAATGCGTAGAGATTGGGAAGAACACCAGTGGCGAAAGCGCTCTGCTGGGCCGAAACTGACACTGAGGGACGAAAGCTAGGGTAGCGAAAGGG	Uncultured Chroococcales cyanobacterium clone OTUC10	0.9683	Chroococcales sp. ETS-16	OTU 42 Chroococcales sp. ETS-16	HQ416892.1	Cuecas et al. (2014)	13	112	4	1198	2131	699	446	1	251	212	50	14	23	10	2	0	7	0.000104479	0.0012549	3.70343e-05	0.0109264	0.0216016	0.00620368	0.0109225	8.93384e-06	0.00240111	0.0025412	0.000592719	0.000136818	0.000166827	9.73975e-05	1.61565e-05	0	5.48835e-05
43	Bacteria	Chloroflexi	Anaerolineae	envOPS12				OTU-000317	AACGTAGGAGGCGAGCGTTATCCGGATTTACTGGGCGTAAAGCGCGTGCAGGCGGTTTGGTAAGTTGGATGTGAAAGCTCCCGGCTCAACTGGGAGAGGTCGTTCAATACTGCCGGACTAGAGGGCAGCAGAGGAAGGTGGAATTCCCGGTGTAGTGGTGAAATGCGTAGATATCGGGAGGAACACCAGTGGCGAAGGCGGCCTTCTGGGCTGCTCCTGACGCTCAGACGCGAAAGCTAGGGTAGCGAACGGG	Thermomarinilinea lacunifontana strain SW7	0.9246	Anaerolineaceae sp. ETS-111	OTU 43 Anaerolineaceae sp. ETS-111	NR_132293.1	Nunoura et al. (2013)	0	57	442	137	126	119	0	105	0	0	0	663	752	1716	1727	2	4	0	0.000638655	0.00409229	0.00124951	0.00127724	0.00105613	0	0.000938053	0	0	0	0.00647929	0.00545453	0.0167134	0.0139512	1.41279e-05	3.1362e-05
44	Bacteria	Chloroflexi	Anaerolineae	SBR1031	A4b			OTU-000056	CACGTAGGACGCAAGCGTTATCCGGAATTACTGGGCGTAAAGAGCGTGTAGGCGGCACGGTAAGTCAACCGTGAAAGCTCCTGGCTAAACTGGGAGAGGTCGGATGAGACTGCCGAGCTAGAGGGTCGTAGAGGGGTGTGGAATTCCGGGTGTAGTGGTGAAATGCGTAGAGATCCGGAGGAACACCAGAGGCGAAGGCGGCACCCTGGACGACACCAGACGCTGAGACGCGACAGCACGGGGAGCGAACGGG	Ornatilinea apprima strain P3M-1	0.8452	Anaerolineales sp. ETS-112	OTU 44 Anaerolineales sp. ETS-112	NR_109544.1	Podosokorskaya et al. (2013)	0	127	115	3	9	63	0	368	0	0	0	49	68	643	816	1718	1767	0	0.00142297	0.00106474	2.73615e-05	9.12316e-05	0.00055913	0	0.00328765	0	0	0	0.000478862	0.000493229	0.00626266	0.00659186	0.0121359	0.0138542
45	Bacteria	Chloroflexi	Chloroflexi	Chloroflexales	Chloroflexaceae	Chloronema		OTU-000015	GACGGAGGGGGCAAGCGTTGTCCGGAATCACTGGGCGTAAAGCGCACGTAGGTGGTCTGATGCGTCGGCGCTGAAAACTCCCGGCTTAACCGGGAGAGGCGTGCCGATACGATCAGACTAGAGGCAGGGAGAGGGTAGCGGAATTCCGGGTGTAGTGGTGAAATGCGTAGAGATCCGGAGGAACGCCGGTGGCGCAAGCGGCTGCCTGGCTCTGACCTGACACTGAGGTGCGAAAGCGTGGGGAGCGAACCGG	Oscillochloris trichoides DG-6	0.9012	Oscillochloridaceae sp. ETS-113	OTU 45 Oscillochloridaceae sp. ETS-113	NR_114470.1	Turova et al. (2006)	0	186	559	404	264	81	0	5487	0	0	0	114	152	1130	1140	1	2	0	0.00208403	0.00517554	0.00368469	0.00267613	0.000718882	0	0.04902	0	0	0	0.00111409	0.00110251	0.0110059	0.00920922	7.06394e-06	1.5681e-05
46	Bacteria	Chlorobi	OPB56					OTU-001885	TACGTAGGACCCAAGCGTTGTCCGGATTTACTGGGTATAAAGGGTGCGCAGGCGGTCGAGTGCGTCAGAGGTGAAATATCCGGGCTTAACCCGGAGGGTGCCTTTGATACGGCTTGACTTGAGTCCGAGAGAGGGTGATGGAATTCCTGGTGTAGCGGTGAAATGCGTAGATATCAGGAGGAACACCGGTGGCGAAGGCGGTCACCTGGCTCGGCACTGACGCTCAGGCACGAAAGCGCGGGGATCAAACAGG	Rhodothermus marinus DSM 4252 strain R-10/Rhodothermus marinus DSM 4252	0.8235	Bacteroidetes sp. ETS-306	OTU 46 Bacteroidetes sp. ETS-306	NR_029282.2/NR_074728.1	Sako et al.(1996)/Nolan et al (2009)	5	4	68	1685	1452	1521	399	6	327	193	262	2	2	3	3	1	21	4.01842e-05	4.48179e-05	0.000629583	0.0153681	0.0147187	0.013499	0.00977151	5.3603e-05	0.00312814	0.00231346	0.00310585	1.95454e-05	1.45067e-05	2.92193e-05	2.42348e-05	7.06394e-06	0.00016465
47	Bacteria	Cyanobacteria	Oscillatoriophycideae	Chroococcales	Xenococcaceae			OTU-000589	TACGGAGGATGCAAGCGTTATCCGGAATCATTGGGCGTAAAGGGTCCGTAGGTGGTCTTGCAAGTCTGCTGTCAAAGAATACAGCTTAACTGTATGAAGGCAGTGGAAACTGAAAGACTAGAGTGCGGTAGGGGTAGAGGGAATTTCCAGTGTAGCGGTGAAATGCGTAGAGATTGGAAAGAACACCAGTGGCGAAAGCGCTCTACTGGGCCGAAACTGACACTGAGGGACGAAAGCTAGGGGAGCGAAAGGG	Annamia toxica HOs24	0.937	Microcoleaceae sp. ETS-17	OTU 47 Microcoleaceae sp. ETS-17	HQ658457.1	Nguyen et al. (2013)	0	2226	2596	1	0	0	0	1131	0	0	0	503	767	129	154	0	5	0	0.0249412	0.0240353	9.12051e-06	0	0	0	0.0101042	0	0	0	0.00491566	0.00556333	0.00125643	0.00124405	0	3.92025e-05
48	Bacteria	Chloroflexi	Anaerolineae	SBR1031	A4b			OTU-000346	AACGTAGGAGGCAAGCGTTATCCGGAGTTACTGGGCGTAAAGCGCGCGCAGGCGGATGGTTAAGTTATCTATGAAAGCTCCCGGCTAAACTGGGAGAGGTTGGATAAGACTGGCTATCTAGAGTAGGGAAGAGGGGTGCGGAATTCCGCGTGTAGTGGTGAAATGCGTAGATATGCGGAGGAACACCAGTGGCGAAAGCGGCACCCTGGTCTCATACTGACGCTGAGGCGCGAAAGCATGGGTAGCGAACGGG	Litorilinea aerophila strain PRI-4131	0.8235	Caldilineales sp. ETS-114	OTU 48 Caldilineales sp. ETS-114	NR_132330.1	Kale et al. (2013)	0	3	0	2129	2014	837	341	0	1	2	2	0	2	1	0	0	13	0	3.36134e-05	0	0.0194176	0.0204156	0.00742844	0.00835109	0	9.56617e-06	2.39736e-05	2.37088e-05	0	1.45067e-05	9.73975e-06	0	0	0.000101926
49	Bacteria	Proteobacteria	Alphaproteobacteria					OTU-000387	TACGAAGGGTGCTAGCGTTGTTCGGAATTACTGGGCGTAAAGCGCACGTAGGCGGATCGATTAGTCAGAGGTGAAAGCCCCGAGCTCAACTTGGGAAATGCCTTTGATACTGTCGATCTAGAGTCCGAGAGAGGTGAGTGGAATTTCCAGTGTAGAGGTGAAATTCGTAGATATTGGAAAGAACACCAGTGGCGAAGGCGGCTCACTGGCTCGGTACTGACGCTGAGGTGCGAAAGCGTGGGGAGCAAACAGG	Magnetovibrio blakemorei strain MV-1	0.9526	Magnetovibrio sp. ETS-209	OTU 49 Magnetovibrio sp. ETS-209	NR_118660.1	Bazylinski et al. (2013)	0	0	0	725	625	865	531	0	1	0	0	0	0	0	0	0	16	0	0	0	0.00661237	0.00633553	0.00767695	0.0130042	0	9.56617e-06	0	0	0	0	0	0	0	0.000125448
50	Bacteria	Cyanobacteria	Chloroplast	Stramenopiles				317660	AGACGGGGGATGCAAGTGTTATCCGGAATCACTGGGCGTAAAGCGTCTGTAGGTGGTCCAATAAGTCAACTGTTAAATCTTGAGGCTCAACCTCAAAATCGCAGTCGAAACTATTAGACTAGAGTATAGTAGGGGTAAAGGGAATTTCCAGTGGAGCGGTGAAATGCGTAGAGATTGGAAAGAACACCGATGGCGAAGGCACTTTACTGGGCTATTACTAACACTCAGAGACGAAAGCTAGGGTAGCAAATGGG	Uncultured Navicula sp. isolate DGGE gel band B17 clone NO/Uncultured Navicula sp. isolate DGGE gel band B14 clone NO	1	Navicula sp. ETS-91	OTU 50 Navicula sp. ETS-91	KC216574.1/KC216571.1	Jordaan et al. (2013)	0	0	0	1039	959	1230	1648	0	0	0	2	0	0	0	0	0	21	0	0	0	0.00947621	0.00972124	0.0109164	0.0403595	0	0	0	2.37088e-05	0	0	0	0	0	0.00016465
51	Bacteria	Chloroflexi	Anaerolineae	GCA004				546834	AAACGTAGGAACCGAGCGTTATCCGAATTTACTGGGCGTAAAGCGCATGTAGGCGGTTCGAAAAGTTGGATGTGAAAGCTCCCGGCTCAACTGGGAGATGCCGTTCAAAACTATCGGGCTTGAGTGCGGTAGAGGGAGGTGGAATTCCCGGTGTAGTGGTGAAATGCGTAGATATCGGGAGGAACACCAGAGGCGAAAGCGGCCTCCTGGACCGTAACTGACGCTGAGATGCGAAAGCCAGGGGAGCAAACGGG	Thermomarinilinea lacunifontana strain SW7	0.881	Anaerolineaceae sp. ETS-115	OTU 51 Anaerolineaceae sp. ETS-115	NR_132293.1	Nunoura et al. (2013)	1	0	0	0	0	0	540	0	1466	2839	920	0	0	0	0	0	0	8.03684e-06	0	0	0	0	0	0.0132246	0	0.014024	0.0340306	0.010906	0	0	0	0	0	0
52	Bacteria	Acidobacteria	RB25					4438838	ATAACGGGGGGGGCCAGCGTTGTTCGGAATCATTGGGCGTAAAGGGCGCGTAGGCGGCCGCACAAGTCGGACGTGAAATCCCTCGGCTTAACCGGGGAACTGCGTCCGATACTGTATGGCTCGAGTCCTGGAGAGGGTGGCGGAATTCCCAGTGTAGCGGTGAAATGCGTAGATACTGGGAGGAACACCGGTGGCGAAGGCGGCCACCTGGACAGGTACTGACGCTAAAGCGCGAAAGCGTGGGGAGCAAACAGGA	Uncultured Acidobacteria bacterium clone Aug-CD268/Uncultured Acidobacteria bacterium clone Aug-CD268	0.9881	Acidobacteria sp. ETS-453	OTU 52 Acidobacteria sp. ETS-453	JQ795256.1/JF984429.1	Zhao et al. (2013)/Cui et al. (2012)	0	0	2	559	761	675	288	2	6	1	1	4	9	1	0	0	10	0	0	1.85171e-05	0.00509836	0.00771414	0.00599068	0.00705312	1.78677e-05	5.7397e-05	1.19868e-05	1.18544e-05	3.90907e-05	6.52803e-05	9.73975e-06	0	0	7.84049e-05
53	Bacteria	Proteobacteria	Betaproteobacteria	Burkholderiales	Comamonadaceae	Hydrogenophaga		3025389	ATACGTAGGGTGCGAGCGTTAATCGGAATTACTGGGCGTAAAGCGTGCGCAGGCGGTGCTGTAAGACAGGCGTGAAATCCCCGGGCTTAACCTGGGAATGGCGCTTGTGACTGCAGTGCTGGAGTGCGGCAGAGGGGGATGGAATTCCGCGTGTAGCAGTGAAATGCGTAGATATGCGGAGGAACACCGATGGCGAAGGCAATCCCCTGGGCCTGCACTGACGCTCATGCACGAAAGCGTGGGGAGCAAACAGGA	Hydrogenophaga intermedia strain S1	0.9961	Hydrogenophaga intermedia sp. ETS-210	OTU 53 Hydrogenophaga intermedia sp. ETS-210	NR_024856.1	Contzen et al. (2000)	1	94	220	96	32	41	7	1514	43	36	30	12	16	915	1255	182	144	8.03684e-06	0.00105322	0.00203689	0.000875569	0.000324379	0.000363878	0.00017143	0.0135258	0.000411345	0.000431525	0.000355631	0.000117272	0.000116054	0.00891187	0.0101382	0.00128564	0.00112903
54	Bacteria	Proteobacteria						641223	TACAGAGGGTGCAAGCGTTAATCGGAATTACTGGGCGTAAAGGGTGCGTAGGTGGTTTGTTAAGTCAGGTGTGAAAGCCCGGGGCTCAACCTCGGAATTGCATTTGATACTGGCGAACTAGAGTGTGGTAGAGGGTAGTGGAATTCCAGGTGTAGCGGTGAAATGCGTAGATATCTGGAGGAACACCAGTGGCGAAGGCGGCTACCTGGACCAACACTGACACTGAGGCACGAAAGCGTGGGTAGCAAACAGG	Sulfurifustis variabilis strain skN76	0.9565	Sulfurifustis sp. ETS-211	OTU 54 Sulfurifustis sp. ETS-211	NR_137347.1	Kojima et al. (2015)	58	181	454	63	29	60	24	175	2035	526	1099	410	578	308	394	8	4	0.000466137	0.00202801	0.00420339	0.000574592	0.000293969	0.000532505	0.00058776	0.00156342	0.0194672	0.00630506	0.013028	0.0040068	0.00419245	0.00299984	0.00318284	5.65115e-05	3.1362e-05
55	Bacteria	Proteobacteria	Gammaproteobacteria	Chromatiales				OTU-002061	TACAGAGGGTGCGAGCGTTAATCGGAATCACTGGGCGTAAAGCGCACGTAGGCGGTTTGGTAAGTCGGTTGTGAAATCCCCGGGCTTAACCTGGGAATTGCAGTCGATACTGCTTGACTAGAGTATGGTAGAGGATAGCGGAATTCCCGGTGTAGCGGTGAAATGCGTAGATATCGGGAGGAACATCAGTGGCGAAGGCGGCTATCTGGACCAATACTGACGCTGAGGTGCGAAAGCGTGGGGAGCAAACAGG	Thiohalobacter thiocyanaticus strain HRh1	0.9328	Chromatiales sp. ETS-212	OTU 55 Chromatiales sp. ETS-212	NR_116699.1	Sorokin et al. (2010)	49	286	745	92	87	87	43	175	632	203	490	88	111	291	271	0	2	0.000393805	0.00320448	0.00689764	0.000839087	0.000881906	0.000772132	0.00105307	0.00156342	0.00604582	0.00243332	0.00580865	0.000859996	0.000805124	0.00283427	0.00218921	0	1.5681e-05
56	Bacteria	Verrucomicrobia						60575	TACAGAGGTCCCAAGCGTTGTTCGGATTTATTGGGCGTAAAGGGTGCGTAGGCGGTCGGGTAAGTCATGTGTGAAATCTCGGAGCTCAACTCCGAAACTGCACGCGATACTGCCCGGCTCGAGGAGTGGAGAGGAGACTGGAATTCTCGGTGTAGCAGTGAAATGCGTAGATATCGAGAGGAACACCTGTGGCGAAGGCGGGTCTCTGGACACATCCTGACGCTGAGGCACGAAGGCCAGGGGAGCAAACGGG	Limisphaera ngatamarikiensis strain NGM72.4	0.8929	Verrucomicrobiales sp. ETS-601	OTU 56 Verrucomicrobiales sp. ETS-601	NR_134756.1	Anders et al. (2015)	6	260	592	234	150	36	0	723	448	538	348	64	124	303	431	148	200	4.8221e-05	0.00291317	0.00548108	0.0021342	0.00152053	0.000319503	0	0.00645916	0.00428565	0.00644891	0.00412532	0.000625452	0.000899418	0.00295115	0.00348173	0.00104546	0.0015681
57	Bacteria	Proteobacteria	Alphaproteobacteria	Rhodospirillales	Acetobacteraceae			OTU-000144	TACGAAGGGGGCTAGCGTTACTCGGAATTACTGGGCGTAAAGGGCGCGTAGGCGGCTTGGTCAGTCAGGCGTGAAATTCCTGGGCTTAACCTGGGGACTGCGCTTGATACGGCCTGGCTTGAGGCCGAGAGAGGGTGGTGGAATTCCCAGTGTAGAGGTGAAATTCGTAGATATTGGGAAGAACACCGGTGGCGAAGGCGACCACCTGGCTCGGTACTGACGCTGAGGCGCGACAGCGTGGGGAGCAAACAGG	Roseomonas alkaliterrae strain YIM 78007/Roseomonas sediminicola strain FW-3	0.9921	Roseomonas sp. ETS-213	OTU 57 Roseomonas sp. ETS-213	NR_134161.1/NR_148246.1	Dong et al. (2014)/He et al. (2014)	0	208	647	41	33	80	0	305	0	0	0	73	105	603	698	19	17	0	0.00233053	0.0059903	0.000373941	0.000334516	0.000710007	0	0.00272482	0	0	0	0.000713406	0.000761604	0.00587307	0.00563863	0.000134215	0.000133288
58	Bacteria	Firmicutes	Clostridia	Clostridiales	Symbiobacteriaceae	Symbiobacterium		OTU-001932	TACGTAGGGGGCGAGCGTTGTCCGGATTTATTGGGCGTAAAGGGCGTGTAGGCGGCTTGTTAAGTCAGGGGTGAAAGACCGCAGCTCAACTGCGGGGGTGCCTCTGAAACTGATGAGCTGGAGTGCTCTAGAGGGCAGTGGAATTGCCGGTGTAGCAGTGAAATGCGTAGAGATCGGCAGGAACACCAGTGGCGAAGGCGACTGCCTGGGGAGTAACTGACGCTGAGGCGCGAAAGCTGGGGGAGCAAACGGG	Symbiobacterium thermophilum strain IAM 14863/Symbiobacterium ostreiconchae strain KY38	0.936	Symbiobacteriaceae sp. ETS-851	OTU 58 Symbiobacteriaceae sp. ETS-851	NR_075044.2/NR_134208.1	Ueda et al. (2004)/Shiratori-Takano et al. (2014)	14	25	716	34	34	12	1	19	709	344	868	1	3	29	34	0	1	0.000112516	0.000280112	0.00662914	0.000310097	0.000344653	0.000106501	2.449e-05	0.000169743	0.00678242	0.00412346	0.0102896	9.77269e-06	2.17601e-05	0.000282453	0.000274661	0	7.84049e-06
59	Bacteria	Chloroflexi	Anaerolineae	SBR1031	A4b			OTU-000162	AACGTAGGACGCGAGCGTTATCCGGAGTTACTGGGCGTAAAGCGCGTGCAGGCGGACGTGTAAGTCGGTTATGAAATCTCTCGGCTAAACCGGGATAGGTTGACCGAGACTGCCCGTCTAGAGTGAGACAGAGGGACACGGAATTCCGGGTGTAGTGGTGAAATGCGTAGATATCCGGAGGAACACCAGTGGCGAAGGCGGTGTCCTGGGTCTCAACTGACGCTGAGGCGCGAAAGCGTGGGGAGCGAACGGG	Ornatilinea apprima strain P3M-1	0.8425	Anaerolineales sp. ETS-116	OTU 59 Anaerolineales sp. ETS-116	NR_109544.1	Podosokorskaya et al. (2013)	0	0	95	4	2	23	1	11	216	840	192	31	26	287	461	1393	1332	0	0	0.000879564	3.6482e-05	2.02737e-05	0.000204127	2.449e-05	9.82722e-05	0.00206629	0.0100689	0.00227604	0.000302953	0.000188588	0.00279531	0.00372408	0.00984007	0.0104435
60	Bacteria	Nitrospirae	Nitrospira	Nitrospirales	Nitrospiraceae	Nitrospira		1491	TACGAAGGTGGCAAGCGTTGTTCGGATTTACTGGGCGTACAGGGAGCGTAGGCGGTTGGGTAAGCCCTCCGTGAAATCTCCGGGCCTAACCCGGAAAGTGCGGAGGGGACTGCTCGGCTAGAGGATGGGAGAGGAGCGCGGAATTCCCGGTGTAGCGGTGAAATGCGTAGAGATCGGGAGGAAGGCCGGTGGCGAAGGCGGCGCTCTGGAACATTTCTGACGCTGAGGCTCGAAAGCGTGGGGAGCAAACAGG	Nitrospira moscoviensis strain NSP M-1/Nitrospira lenta strain BS10	0.9881	Nitrospira sp. ETS-651	OTU 60 Nitrospira sp. ETS-651	NR_029287.1/NR_148573.1	Ehrich et al. (1995)/Nowka et al. (2015)	19	0	32	0	0	3	0	1	1593	1646	1320	89	92	23	10	65	53	0.0001527	0	0.000296274	0	0	2.66252e-05	0	8.93384e-06	0.0152389	0.0197303	0.0156478	0.000869769	0.00066731	0.000224014	8.07826e-05	0.000459156	0.000415546
61	Bacteria	Nitrospirae	Nitrospira	Nitrospirales	[Thermodesulfovibrionaceae]	LCP-6		OTU-000341	GACAGAGGTGGCGAGCGTTGTTCGGAATCACTGGGCTTAAAGGGCGAGTAGGCGTTTCGGTAAGTCAGATGTGGAATCTTTCTGCTTAACGGAAAAATTGCATCTGAAACTATCGGGATTGAGTCAGTGAGGGGAGGGCGGAATTCCTGGTGTAGCGGTGAAATGCGTAGATATCAGGAGGAAGGCCGGTGGCGAAGGCGGCCCTCTGGCACTGCACTGACGCTGAGGCGCGAAAGCGTGGGGAGCAAACAGG	Thermodesulfovibrio yellowstonii strain YP87	0.8458	Nitrospirales sp. ETS-652	OTU 61 Nitrospirales sp. ETS-652	NR_041318.1	Sekiguchi et al. (2008)	0	500	143	23	15	48	0	3201	0	0	0	380	823	237	264	0	0	0	0.00560224	0.00132398	0.000209772	0.000152053	0.000426004	0	0.0285972	0	0	0	0.00371362	0.00596952	0.00230832	0.00213266	0	0
62	Bacteria	Chloroflexi	Chloroflexi	[Roseiflexales]	[Roseiflexaceae]	Roseiflexus		OTU-000863	GACAGAGGGGGCGAGCGTTGTCCGGAGTCACTGGGCGTAAAGCGCGCGCAGGCGGTGGCCTAAGTGTCGTGTGAAAGCCCCCGGCTCAACCGGGGGAGGCCATGGCAGACTGGGCGACTGGAGCCGCGGAGAGGCCCCTCGAATTGCCGGTGTAGCGGTGAAATGCGTAGAGATCGGCAGGAAGACCAAGGGGGAAGCCAGGGGGCTGGCCGCGGGCTGACGCTGAGGCGCGACAGCGTGGGGAGCAAACCGG	Roseiflexus castenholzii DSM 13941 strain HLO8	0.9605	Roseiflexus sp. ETS-117	OTU 62 Roseiflexus sp. ETS-117	NR_112114.1	Hanada et al. (2002)	98	0	4	0	16	51	0	4	231	1376	314	1	19	21	8	1783	2321	0.00078761	0	3.70343e-05	0	0.00016219	0.000452629	0	3.57353e-05	0.00220979	0.0164939	0.00372228	9.77269e-06	0.000137814	0.000204535	6.46261e-05	0.012595	0.0181978
63	Archaea	Crenarchaeota	MCG					OTU-000477	TACCAGCTCTCCGAGTGGTAGGGATGATTATTGGGCTTAAAGCGTCCGTAGCCGGCCTTTCAAGTCTCTCGTTAAATCCAGCGATTCAATCGTTGGACTGCGGGAGATACTGTTGGGCTAGGGGGCGGGAGAAGCCGACGGTATTCTCAGGGTAGGGGTAAAATCCTATAATCCTGGGAGGACCACCAGTGGCGTAGGCGGTCGGCTAGCACGCGCTCGACGGTGAGGGACGAAAGCTGGGGGAGCGAACCGG	Thermofilum uzonense strain 1807-2	0.834	Thermoproteales sp. ETS-405	OTU 63 Thermoproteales sp. ETS-405	NR_146002.1	Toshchakov et al. (2015)	0	148	705	19	22	14	0	102	0	0	0	400	492	614	620	0	0	0	0.00165826	0.00652729	0.00017329	0.000223011	0.000124251	0	0.000911251	0	0	0	0.00390907	0.00356866	0.00598021	0.00500852	0	0
64	Bacteria	Chloroflexi	Anaerolineae	SHA-20				OTU-000156	TACGTAGGGTGCAAGCGTTATCCGGATTTACTGGGCGTAAAGCGCGCGCAGGCGGTGTCGTAAGTTGGACGTGAAATCTTTCGGCTTAACCGGGAGGCGCCGTTCAATACTGCGGCACTAGAGGGCAGAAGAGGGGAGTGGAATTCCCGGTGTAGGGGTAAAATCCTTAGAGATCGGGAGGAACACCAGTGGCGAAGGCGGCTCCCTGGTCTGTTCCTGACGCTGAGGCGCGAAAGCGTGGGGAGCGAACGGG	Uncultured Anaerolineae bacterium clone Otu00083	0.9881	Anaerolineae sp. ETS-118	OTU 64 Anaerolineae sp. ETS-118	MK299314.1	Unpublished	0	1025	480	283	153	187	0	448	0	0	0	369	429	663	650	0	0	0	0.0114846	0.00444412	0.0025811	0.00155094	0.00165964	0	0.00400236	0	0	0	0.00360612	0.00311169	0.00645746	0.00525087	0	0
65	Bacteria	Verrucomicrobia	[Spartobacteria]	[Chthoniobacterales]	[Chthoniobacteraceae]	Candidatus Xiphinematobacter		OTU-000072	TACAGAGGTCTCAAGCGTTGTTCGGATTTACTGGGCGTAAAGGGTGCGTAGGCGGTGGCGTAAGTCGGTTGTGAAATTTCGGGGCTCAACCTCGAAACTGCACCCGATACTGCGTCGCTTGAGGACTGTAGAGGAGTGTGGAATTCACGGTGTAGCAGTGAAATGCGTAGAGATCGTGAGGAAGACCAGTGGCGAAGGCGACACTCTGGGCAGTTCCTGACGCTGAGGCACGAAGGCCAGGGGAGCAAACGGG	Terrimicrobium sacchariphilum strain NM-5	0.9091	Spartobacteria sp. ETS-602	OTU 65 Spartobacteria sp. ETS-602	NR_133878.1	Qiu et al. (2014)	0	125	344	660	583	1163	0	12	0	0	0	1	9	17	28	1	18	0	0.00140056	0.00318495	0.00601954	0.00590978	0.0103217	0	0.000107206	0	0	0	9.77269e-06	6.52803e-05	0.000165576	0.000226191	7.06394e-06	0.000141129
66	Bacteria	Bacteroidetes	[Saprospirae]	[Saprospirales]	Saprospiraceae			OTU-000711	TACGGAGGGTGCAAGCGTTATCCGGAATCACTGGGTTTAAAGGGTGCGTAGGCGGCTTGATAAGTCAGAGGTGAAAGCTTGCGGCTCAACCGTAAGATTGCCTTTGATACTGTTGGGCTTGAATGAGGTTGAGGTAGGCAGAATGTGGCATGTAGCGGTGAAATGCATAGATATGCCATAGAATACCGATTGCGAAGGCAGCCTGCTGGGCCTGTATTGACGCTGAGGCACGAAAGCGTGGGGATCAAACAGG	Haliscomenobacter hydrossis strain DSM 1100	0.9209	Haliscomenobacteraceae sp. ETS-307	OTU 66 Haliscomenobacteraceae sp. ETS-307	NR_074420.1	Daligault et al. (2011)	0	0	628	446	721	200	260	15	1	0	0	0	0	24	26	0	2	0	0	0.00581438	0.00406775	0.00730867	0.00177502	0.0063674	0.000134008	9.56617e-06	0	0	0	0	0.000233754	0.000210035	0	1.5681e-05
67	Bacteria	Bacteroidetes	Flavobacteriia	Flavobacteriales	Flavobacteriaceae			OTU-000052	TACGGAGGATCCGAGCGTTATCCGGAATCATTGGGTTTAAAGGGTCCGTAGGCGGGCGCATAAGTCAGGGGTGAAAGTTTGCCGCTCAACGGTAAAATTGCCTTTGATACTGTGTGCCTTGAATAGCGGTGAAGTGGTTAGAATGTGCAGTGTAGCGGTGAAATGCTTAGATATTGCACAGAATACCGATTGCGAAGGCAGGCCACTAACCGCGTATTGACGCTGAGGGACGAAAGCGTGGGGAGCGAACAGG	Aureisphaera salina strain A6D-50/Aureisphaera galaxeae strain 04OKA003-7	0.9291	Flavobacteriaceae sp. ETS-308	OTU 67 Flavobacteriaceae sp. ETS-308	NR_151885.1/NR_136832.1	Yoon et al. (2016)/Yoon et al. (2015)	0	6	334	610	910	829	0	31	0	0	0	2	3	44	65	0	12	0	6.72269e-05	0.00309236	0.00556351	0.00922453	0.00735744	0	0.000276949	0	0	0	1.95454e-05	2.17601e-05	0.000428549	0.000525087	0	9.40859e-05
68	Archaea	Crenarchaeota	Aigarchaeota					OTU-000935	TACCCGCTCCCCGAGTGGTGGGGGCTTTTACTGAGCTTAAAGCGCCCGTAGCCGGTCATGCGTGTCTCCAGTTAAATCCAGCAGCCTAACTGTTGGGCCGCTGGAGATACTGTATGACTTGGAGGCGGGAGAGGCTACCGGTAGTCCCGGGGTAGGAGTGAAATCCTCTGATCCCGGGAGGACCTGCAGTGGCGAAGGCGGGTAGCCAGAACGCGCTCGACGGTGAGGGGCGAAAGCTGGGGGAGCAAACCGG	Vulcanisaeta distributa strain DSM 14429/Vulcanisaeta souniana JCM 11219 strain IC-059	0.7835	Thermoprotei sp. ETS-406	OTU 68 Thermoprotei sp. ETS-406	NR_102943.1/NR_028628.1	Mavromatis et al. (2010)/Itoh et al. (2002)	3237	9	5	3	0	0	0	43	987	327	680	1	2	8	7	0	0	0.0260153	0.00010084	4.62929e-05	2.73615e-05	0	0	0	0.000384155	0.00944181	0.00391969	0.00806098	9.77269e-06	1.45067e-05	7.7918e-05	5.65478e-05	0	0
69	Bacteria	WS3	PRR-12	SSS58A				OTU-000854	TACGGGGGGAGCTAGCGTTATTCGGATTCACTGGGCGTAAAGGGTTCGTAGGCGGTAGAGTAGGTCAGAGGTGAAATCCAACGGCTCAACCGTTGAATTGCCTTTGAAACCGCTCTACTTGAGGACATGAGAAGAAAGTGGAATTCTCGGTGTAGCGGTGAAATGCGTGGATATCGAGAGGAACACCAGTGGCGAAGGCGGCTTTCTGGCGTGATCCTGACGCTGAGGAACGAAAGCTAGGGGAGCAAACAGG	Uncultured Latescibacteria bacterium clone Z17M33B	0.904	Bacterium sp.	OTU 69 Bacterium sp.	FJ484438.1	Sahl et al. (2010)	4078	2	3	6	4	3	2	69	591	394	710	10	9	5	2	0	0	0.0327742	2.2409e-05	2.77757e-05	5.47231e-05	4.05474e-05	2.66252e-05	4.898e-05	0.000616435	0.00565361	0.0047228	0.00841661	9.77269e-05	6.52803e-05	4.86988e-05	1.61565e-05	0	0
70	Bacteria	Nitrospirae	Nitrospira	Nitrospirales	[Thermodesulfovibrionaceae]	LCP-6		OTU-001107	GACAGAGGTGGCGAGCGTTGTTCGGAATTACTGGGCTTAAAGGGCGAGTAGGCGTTTCGATAAGTCAGGTGTGGAATTTTTCTGCTCAACGGAAAAACTGCATCTGAAACTATCGAAATTGAGTCAGTGAGGGGAGGGCGGAATTCCTGGTGTAGCGGTGAAATGCGTAGATATCAGGAGGAAGGCCGGTGGCGAAGGCGGCCCTCTGGCACTGTACTGACGCTGAGGCGCGAAAGCGTGGGGAGCAAACAGG	Thermodesulfovibrio aggregans strain TGE-P1	0.8549	Nitrospirales sp. ETS-653	OTU 70 Nitrospirales sp. ETS-653	NR_040795.1	Sekiguchi et al. (2008)	1412	0	0	0	0	0	35	0	523	247	433	0	0	0	0	0	0	0.011348	0	0	0	0	0	0.00085715	0	0.00500311	0.00296074	0.00513295	0	0	0	0	0	0
71	Bacteria	Planctomycetes	Planctomycetia	Planctomycetales	Planctomycetaceae	Planctomyces		OTU-000411	TACGAACTGTGCGAACGTTATTCGGAATCACTGGGCTTACAGGGTGCGTAGGCTGCGATGCAAGTCAGGTGTGAAAGCCCACAGCTCAACTGTGGAATTGCGCTTGAAACTGCATTGCTTGAGTGAGCTAGAGGTACACGGAACTTCCGGTGGAGCGGTGAAATGTGTTGATATCGGAAGGAACACCAGAGGCGAAAGCGGTGTACTGGAGCTTGTCTGACGCTGAGGCACGAAAGCCAGGGGAGCAAACGGG	Planctopirus hydrillae strain JC280/Planctopirus limnophila strain DSM 3776/Planctopirus limnophila strain Mu 290	0.8775	Planctomycetaceae sp. ETS-751	OTU 71 Planctomycetaceae sp. ETS-751	NR_159098.1/NR_074670.1/NR_029225.1	Yadav et al. (2018)/Labutti et al. (2010)/Liesack et al. (1992)	0	0	0	1007	879	818	0	23	0	0	0	0	1	0	0	0	18	0	0	0	0.00918435	0.00891029	0.00725982	0	0.000205478	0	0	0	0	7.25337e-06	0	0	0	0.000141129
72	Bacteria	Proteobacteria						OTU-000842	TACAGAGGGTGCAAGCGTTAATCGGAATTACTGGGCGTAAAGGGTGCGTAGGTGGTTCGTTAAGTCAGGTGTGAAAGCCCGGGGCTCAACCTCGGAATTGCACTTGATACTGGCGGACTCGAGTGTGGTAGAGGGTAGTGGAATTCCAGGTGTAGCGGTGAAATGCGTAGATATCTGGAGGAACACCAGTGGCGAAGGCGGCTACCTGGACCAACACTGACACTGAGGCACGAAAGCGTGGGGAGCAAACAGG	Sulfurifustis variabilis strain skN76	0.9526	Sulfurifustis sp. ETS-214	OTU 72 Sulfurifustis sp. ETS-214	NR_137347.1	Kojima et al. (2015)	55	0	0	0	0	0	28	0	2249	579	1405	0	0	0	0	0	0	0.000442026	0	0	0	0	0	0.00068572	0	0.0215143	0.00694037	0.0166554	0	0	0	0	0	0
73	Archaea	Crenarchaeota	MCG					OTU-000965	CACCAGCCCCTCGAGTGGTGGGGACGTTTATTTGGCCTAAAGCGTTCGTAGCCGGCTTGGTAAGTCACCCGTTAAATCTAGCGTCACAAGCGTTAGACTGCGAGTGATACTGTCAAGCTAGAGGGTGGGAGAGGTCAACGGTATTCCCAGGGTAGGGGCGAAATCCTTTGATCCTGGGAGGACCACCAGTGGCGAAGGCTGTTGACTAGAACACGCCTGACGGTGAGGGACGAAAGCTGGGGGAGCGAATCGG	Thermofilum uzonense strain 1807-2	0.8089	Thermoprotei sp. ETS-407	OTU 73 Thermoprotei sp. ETS-407	NR_146002.1	Toshchakov et al. (2015)	1888	0	0	0	0	0	42	0	556	212	517	1	1	0	0	0	0	0.0151736	0	0	0	0	0	0.00102858	0	0.00531879	0.0025412	0.00612871	9.77269e-06	7.25337e-06	0	0	0	0
74	Bacteria	Chloroflexi	Anaerolineae	SBR1031	A4b			OTU-002432	GACGTAGGACGCAAGCGTTATCCGGAGTTACTGGGCGTAAAGGGCGAGTAGGCGGGTCTCTAAGTTTGCTATGAAAGCGCTCGGCTCAACCGGGCGAGGTTGGCAGATACTGGAGGTCTTGAGTACAGCAGAGGGTGGTAGAATTCCGCGTGTAGTGGTGAAATGCGTAGAGATGCGGAGGAATACCAGAGGCGAAGGCGGCCACCTGGGCTGAGACTGACGCTGAGACGCGACAGCGTGGGGAGCGAACGGG			Bacterium sp.	OTU 74 Bacterium sp.			3	0	3	201	7	1	3	1	1075	2585	1349	0	0	0	0	0	0	2.41105e-05	0	2.77757e-05	0.00183322	7.09579e-05	8.87508e-06	7.347e-05	8.93384e-06	0.0102836	0.0309859	0.0159916	0	0	0	0	0	0
75	Bacteria	Chloroflexi	Anaerolineae	GCA004				563339	AAACGTAGGAGCCAAGCGTTATCCGAATTCACTGGGCGTAAAGCGCGTGCAGGCGGCCTGGTAAGTTGGATGTGAAATCTCCTGGCTCAACTGGGAGAGGCCGTTCAATACTGTCAGGCTAGAGGGCGAGAGAGGGAGGTAGAATTCCCGGTGTAGTGGTGAAATGCGTAGATATCGGGAGGAATACCAGAGGCGAAGGCGACCTCCTGGGTCGCACTGACGCTCAGACGCGAAAGCTAGGGGAGCGAACGGGA	Thermomarinilinea lacunifontana strain SW7	0.8854	Anaerolineaceae sp. ETS-119	OTU 75 Anaerolineaceae sp. ETS-119	NR_132293.1	Nunoura et al. (2013)	122	452	213	73	48	25	7	121	293	117	143	131	193	545	578	45	61	0.000980495	0.00506443	0.00197208	0.000665797	0.000486569	0.000221877	0.00017143	0.00108099	0.00280289	0.00140246	0.00169518	0.00128022	0.0013999	0.00530817	0.00466924	0.000317877	0.00047827
76	Bacteria	Chlorobi	Ignavibacteria	Ignavibacteriales	Ignavibacteriaceae			578784	ATACGTAGGGGGCAAGCGTTGTCCGGATTTACTGGGTGTAAAGGGCGCGCAGGCGGGATAACAAGTCAGAGGTGAAATCCTACAGCTTAACTGTAGAACTGCCTTTGATACTGTTATTCTTGAGTTCGGAAGAGAGAGACGGAATTCCAGGTGTAGTGGTGAAATACGTAGATATCTGGAAGAACACCAGTTGCGAAGGCGGTCTCTTGGTCCGATACTGACGCTGAGGCGCGAAAGCGTGGGGAGCAAACAGG	Ignavibacterium album JCM 16511/Ignavibacterium album JCM 16511 strain Mat9-16	0.9606	Ignavibacterium sp. ETS-503	OTU 76 Ignavibacterium sp. ETS-503	NR_074698.1/NR_112875.1	Liu et al. (2012)/Iino et al. (2010)	1	32	87	310	368	643	409	114	27	20	26	259	409	71	100	6	12	8.03684e-06	0.000358543	0.000805496	0.00282736	0.00373036	0.00570668	0.0100164	0.00101846	0.000258287	0.000239736	0.000308214	0.00253113	0.00296663	0.000691523	0.000807826	4.23837e-05	9.40859e-05
77	Bacteria	Bacteroidetes	Flavobacteriia					514774	ATACGGAGGGTGCAGGCGTTATCCGGATTTACTAGGTTTAAAGGGTCTGTAGGCGGTATCGTAAGTCAGTGGTGAAATGTCTGAGCTCAACTGGGGCACTGCCATTGATACTGCGGAACTTGAGTACGGTTGCTGTTGGCGGAATGTATCATGTAGCGGTGAAATGCATAGATATGATACAGAACACCGATTGCGGAGGCAGCTAACAAAGCCGTTACTGACGCTAATAGACGAAAGCGTGGGGATCGAACAGGA	Nemorincola caseinilytica strain J116-2	0.8521	Chitinophagales sp. ETS-309	OTU 77 Chitinophagales sp. ETS-309	NR_159327.1	Chaudhary et al. (2018)	0	243	9	24	65	141	61	184	19	14	36	649	872	87	130	1	3	0	0.00272269	8.33272e-05	0.000218892	0.000658895	0.00125139	0.00149389	0.00164383	0.000181757	0.000167815	0.000426758	0.00634247	0.00632494	0.000847359	0.00105017	7.06394e-06	2.35215e-05
78	Bacteria	Chloroflexi	Chloroflexi	[Roseiflexales]	[Roseiflexaceae]	Roseiflexus		213454	AGACAGAGGGGGCGAGCGTTGTCCGGAGTTACTGGGCGTAAAGCGCGCGCAGGCGGCGGCCTAAGTGTCGTGTGAAAGCCCCCGGCTCAACCGGGGGAGGCCATGGCAGACTGGGTCGCTGGAGCCGCAGAGAGGCCCCTCGAATTGCCGGTGTAGCGGTGAAATGCGTAGAGATCGGCAGGAAGACCAAGGGGGAAGCCAGGGGGCTGGCTGCGGGCTGACGCTGAGGCGCGACAGCGTGGGGAGCAAACCGGA	Roseiflexus castenholzii DSM 13941 strain HLO8	0.9453	Roseiflexus sp. ETS-120	OTU 78 Roseiflexus sp. ETS-120	NR_112114.1	Hanada et al. (2002)	19	0	32	3	69	358	0	5	32	253	54	11	95	46	31	8735	10845	0.0001527	0	0.000296274	2.73615e-05	0.000699442	0.00317728	0	4.46692e-05	0.000306118	0.00303266	0.000640137	0.0001075	0.00068907	0.000448029	0.000250426	0.0617035	0.0850301
79	Bacteria	Proteobacteria	Betaproteobacteria	Thiobacterales				214916	ATACGTAGGGTGCGAGCGTTAATCGGAATTACTGGGCGTAAAGCGTGCGCAGGCGGATGTTTAAGCCAAACGTGAAAGCCCCGGGCTTAACCTGGGAATTGCGTTTGGAACTGGACGTCTAGAGTGCGGCAGAGGGAGGTGGAATTCCACGTGTAGCAGTGAAATGCGTAGAGATGTGGAGGAACACCGATGGCGAAGGCAGCCTCCTGGGCTGACACTGACGCTCATGCACGAAAGCGTGGGGAGCAAACAGG	Annwoodia aquaesulis strain ATCC 43788	0.9567	Annwoodia sp. ETS-215	OTU 79 Annwoodia sp. ETS-215	NR_044793.1	Mc Donald et al. (1996)	58	0	46	3	14	0	1	78	20	42	16	1164	1612	181	258	18	6	0.000466137	0	0.000425894	2.73615e-05	0.000141916	0	2.449e-05	0.000696839	0.000191323	0.000503446	0.00018967	0.0113754	0.0116924	0.0017629	0.00208419	0.000127151	4.7043e-05
80	Bacteria	Bacteroidetes	Bacteroidia	Bacteroidales	Rikenellaceae	Blvii28		2357233	ATACGGAGGATCCGAGCGTTATCCGGATTTACTGGGTTTAAAGGGTGCGTAGGCGGCCCAACAAGTCAGCGGTGAAATGTGGCGGCTCAACCGTTTCGCTGCCGCTGATACTGCTGGGCTTGGATTCGGTCGAGGCGGGTGGAATTCGTGGTGTAGCGGTGAAATGCATAGATATCACGAGGAACGCCGATAGCGAAGGCAGCTCGCCGGGCCGCGATCGACGCTGAGGCACGAAAGCGTGGGGATCAAACAGGA	Williamwhitmania taraxaci strain A7P-90m	0.8533	Bacteroidales sp. ETS-310	OTU 80 Bacteroidales sp. ETS-310	NR_158100.1	Pikuta et al. (2017)	52	234	394	1	2	3	0	121	359	205	387	156	193	1849	2938	0	2	0.000417916	0.00262185	0.00364788	9.12051e-06	2.02737e-05	2.66252e-05	0	0.00108099	0.00343426	0.0024573	0.00458765	0.00152454	0.0013999	0.0180088	0.0237339	0	1.5681e-05
81	Bacteria	Chloroflexi	Anaerolineae	SHA-20				OTU-000283	AACGTAGGAGGCAAACGTTATCCGGATTTACTGGGCGTAAAGAGCGCGAAGGCGGCTTCGCAAGTCGGGCGTGAAATCTCCTGGCTCAACTGGGAGGGGCCGTTCGATACTGCGGGGCTTGAGGACGGGAGAGGGGAGCGGAATTCCCGGTGTAGCGGTGGAATGCGCAGAGATCGGGAGGAACACCAGTGGCGAAGGCGGCTCCCTGGCCCGGTCCTGACGCTCAAGCGCGAAAGCGTGGGGAGCGAACGGG	Uncultured Chloroflexi bacterium clone OF-147	0.9127	Chloroflexi sp. ETS-121	OTU 81 Chloroflexi sp. ETS-121	KP109905.1	Zhao et al. (2019)	0	936	103	93	52	89	0	976	0	0	0	29	29	144	125	0	0	0	0.0104874	0.000953633	0.000848207	0.000527116	0.000789882	0	0.00871942	0	0	0	0.000283408	0.000210348	0.00140252	0.00100978	0	0
82	Bacteria	Spirochaetes	[Brevinematae]	[Brevinematales]				OTU-000273	TACGTAAGGGGCGAGCGTTGCTCGGAATTACTGGGCGTAAAGGGCGTGTAGGCGGAAATATAAGTCGGGTGTGAAAGACCGCAGCTTAACTGCGGATACGCATTCGAAACTGTATATCTAGAGTCTGGTGGAAGGTAATGGAATTCCCGGTGTAGCGGTGAAATGCGTAGATATCGGGAAGAACACCAAAGGCGAAGGCAGTTATCTATGCCGAGACTGACGCTGATGCGCGAAAGTGTGGGGAGCAAACAGG	Brevinema andersonii strain CT11616	0.8477	Brevinematales sp. ETS-801	OTU 82 Brevinematales sp. ETS-801	NR_104855.1	Unpublished	0	106	76	19	24	30	0	171	0	0	0	532	761	108	139	0	0	0	0.00118768	0.000703652	0.00017329	0.000243284	0.000266252	0	0.00152769	0	0	0	0.00519907	0.00551981	0.00105189	0.00112288	0	0
83								OTU-000210	TACGGGGGGTGCAAGCGTTATCCGGAATTACTAGGTTTAAAGGGTCTGTAGGCGGTAAAATAAGTCAGAGGTAAAAGACAGTAGCTTAACTATTGGGCAGCCTTTGATACTATTATACTAGAGATTAAGTGACGTTAGCGGAATGTATCAAGTAGCGGTGAAATGCATAGATATGATACAGAACGCCGATTGTGAAGACAGCTAACGAACGTACATCTGACGCTGATAGACGAAGGCGTGGGTATCGAACAGG	Schleiferia thermophila strain TU-20	0.7569	Flavobacteriia sp. ETS-311	OTU 83 Flavobacteriia sp. ETS-311	NR_117928.1	Albuquerque et al. (2011)	0	299	94	13	13	43	0	400	0	0	0	162	180	1167	1357	0	2	0	0.00335014	0.000870306	0.000118567	0.000131779	0.000381629	0	0.00357353	0	0	0	0.00158318	0.00130561	0.0113663	0.0109622	0	1.5681e-05
84	Bacteria	Proteobacteria						OTU-000259	TACGGAGGGTGCGAGCGTTAATCGGAATTACTGGGCGTAAAGCGTCCGTAGGCGGTCTGTTAAGTCTGATGTGAAAGCCCTGGGCTTAACCTGGGAATGGCATTGGATACTGGCAGGCTGGAGTCTGGTAGAGGGTGGTGGAACTCCCGGTGTAGCGGTGAAATGCGTAGAGATCGGGAGGAACACCGGTGGCGAAGGCGGCCACCTGGACCAAGACTGACGCTGAGGGACGAAAGCGTGGGGAGCGAACAGG	Methylomarinovum caldicuralii strain IT-9	0.9565	Methylomarinovum sp. ETS-216	OTU 84 Methylomarinovum sp. ETS-216	NR_125449.1	Hirayama et al. (2014)	0	9	13	8	9	55	0	12	0	0	0	53	56	43	41	1940	1309	0	0.00010084	0.000120361	7.29641e-05	9.12316e-05	0.00048813	0	0.000107206	0	0	0	0.000517952	0.000406189	0.000418809	0.000331209	0.013704	0.0102632
85	Bacteria	Planctomycetes	BD7-11					846368	AGACAGAGGTGGCGACCGTTGTTCGGAATCACTGGGCATAAAGCGCGCGTAGGCGGCATGGTAAGTCGGGTGTGAAATCCCTCGGCCCAACCGAGGAATTGCGCTCGAAACTACCGTGCTTGAGGACAGGAGGGGAGCCTGGAATTCCTGGTGGAGCGGTGAAATGCGTTGATATCAGGAGGAACACCGGCGGCGAAGGCGAGGCTCTGGCCTGTTTCTGACGCTGAGGCGCGAAAGCTAGGGGAGCAAACGGGA	Roseimaritima ulvae strain UC8	0.8243	Pirellulales sp. ETS-752	OTU 85 Pirellulales sp. ETS-752	NR_146676.1	Bondoso et al. (2015)	0	1	6	84	129	138	31	20	7	11	8	28	56	4	0	902	641	0	1.12045e-05	5.55514e-05	0.000766123	0.00130765	0.00122476	0.00075919	0.000178677	6.69632e-05	0.000131855	9.4835e-05	0.000273635	0.000406189	3.8959e-05	0	0.00637168	0.00502576
86	Bacteria	Bacteroidetes	Bacteroidia	Bacteroidales				OTU-000051	TACGGAGGATGCGAGCGTTATCCGGATTTATTGGGTTTAAAGGGTGCGCAGGCGGGGCTGTAAGTCAGTGGTGAAATACTGCAGCTTAACTGTAGAATTGCCATTGATACTGCGGTTCTTGAGTGTGGTCAAGGCAGGCGGAATGTGTAATGTAGCGGTGAAATGCTTAGAGATTACACAGAACACCGATTGCGAAGGCAGCTTGCTGGGCCATTACTGACGCTCATGCACGAAAGCGTGGGGATCAAACAGG	Tangfeifania diversioriginum strain G22	0.8933	Prolixibacteraceae sp. ETS-312	OTU 86 Prolixibacteraceae sp. ETS-312	NR_134211.1	Unpublished	0	55	182	87	54	83	0	20	0	0	0	675	1043	162	258	0	0	0	0.000616246	0.00168506	0.000793484	0.00054739	0.000736632	0	0.000178677	0	0	0	0.00659656	0.00756526	0.00157784	0.00208419	0	0
87	Bacteria	Chloroflexi	Anaerolineae	GCA004				OTU-000338	AACGTAGGAACCAAGCGTTATCCGAATTTACTGGGTGTAAAGCGCGTGTAGGTGGCTCGATAAGTTGGGTGTGAAAGCTCCTGGCTCAACTGGGAGAGGCCGCTCAATACTGTCGGGCTTGAGAACGGTAGAGGGAGGTGGAATTCCCGGTGTAGTGGTGAAATGCGTAGATATCGGGAGGAACACCAGTGGCGAAGGCGGCCTCCTGGACCGTTTCTGACACTGAGACGCGAAAGCTAGGGGAGCGAACGGG	Thermomarinilinea lacunifontana strain SW7	0.8849	Anaerolineaceae sp. ETS-122	OTU 87 Anaerolineaceae sp. ETS-122	NR_132293.1	Nunoura et al. (2013)	0	2	37	652	641	409	0	73	0	0	0	29	49	34	53	4	8	0	2.2409e-05	0.000342567	0.00594657	0.00649772	0.00362991	0	0.00065217	0	0	0	0.000283408	0.000355415	0.000331152	0.000428148	2.82558e-05	6.27239e-05
88	Bacteria	Chloroflexi	Chloroflexi	Chloroflexales	[Chlorothrixaceae]			OTU-000059	TACGGAGGGGGCAAGCGTTGTCCGGAGTTACTGGGCGTAAAGCGTGCGTAGGCGGTACCGTGCGTCACCACTGAAAGCACCAAGCTTAACTTGGTGAGGCGTGGTGATACGACGGCACTGGAGGCAGCCAGAGGAAAGCGGAATTCCGGGTGTAGTGGTGAAATGCGTAGAGTTCCGGAGGAACGCCAGTGGTGCAAACGGCTTTCTGGGGCTGACCTGACGCTGAGGCACGAAAGCGTGGGGAGCAAACCGG	Heliothrix oregonensis strain F1	0.9567	Heliothrix sp. ETS-123	OTU 88 Heliothrix sp. ETS-123	NR_125709.1	Weller et al. (1992)	0	0	2	1	41	57	0	30	0	0	0	373	554	28	33	1373	1606	0	0	1.85171e-05	9.12051e-06	0.000415611	0.00050588	0	0.000268015	0	0	0	0.00364521	0.00401837	0.000272713	0.000266583	0.00969879	0.0125918
89	Bacteria	[Thermi]	Deinococci	Thermales	Thermaceae	Meiothermus		573829	ATACGGAGGGTGCGAGCGTTACCCGGATTTACTGGGTGTAAAGGGCGTGTAGGCGGTCTCTCAAGTCCGATGCTAAAGACCGAAGCTCAACTTCGGGGGTGCGTTGGATACTGTGAGGCTAGACGGTCGGAGAGGGTAGCGGAATTTCCGGAGTAGCGGTGAAATGCGCAGATACCGGAAGGAACGCCAATAGCGAAGGCAGCTACCTGGACGATTGGTGACGCTGAGGCGCGAAAGCGTGGGGAGCAAACCGGA	Meiothermus rufus strain CAL-4	1	Meiothermus rufus sp. ETS-951	OTU 89 Meiothermus rufus sp. ETS-951	NR_116941.1	Albuquerque et al. (2009)	1	23	184	0	1	1	0	9	34	7	27	24	28	546	766	6	15	8.03684e-06	0.000257703	0.00170358	0	1.01368e-05	8.87508e-06	0	8.04045e-05	0.00032525	8.39077e-05	0.000320068	0.000234544	0.000203094	0.00531791	0.00618795	4.23837e-05	0.000117607
90	Bacteria	Proteobacteria	Betaproteobacteria	Burkholderiales	Alcaligenaceae			OTU-000260	TACGTAGGGTGCGAGCGTTAATCGGAATTACTGGGCGTAAAGCGTACGCAGGCGGCTGGGTAAGACAGGTGTGAAATCCCCGGGCTTAACCTGGGAACTGCATTTGTGACTGCCTAGCTAGAGTTTGTCAGAGGGGGGTGGAATTCCACGTGTAGCAGTGAAATGCGTAGAGATGTGGAGGAACACCGATGGCGAAGGCAGCCCCCTGGGACATGACTGACGCTCAGGTACGAAAGCGTGGGGAGCAAACAGG	Methyloversatilis universalis FAM5	0.9447	Sterolibacteriaceae sp. ETS-217	OTU 90 Sterolibacteriaceae sp. ETS-217	NR_043813.1	Kalyuzhnaya et al. (2006)	0	7	54	0	3	38	0	55	0	0	0	316	381	205	287	1358	1217	0	7.84314e-05	0.000499963	0	3.04105e-05	0.000337253	0	0.000491361	0	0	0	0.00308817	0.00276353	0.00199665	0.00231846	0.00959283	0.00954188
91	Bacteria	Chloroflexi	Anaerolineae	SBR1031	A4b			OTU-000171	AACGTAGGACGCAAGCGTTATCCGGAGTTACTGGGCGTAAAGAGCGCGCAGGCGGGTTGTTAAGTTCTGCATGAAAGCTCCTGGCTAAACTGGGAGAGGATGGAGGATACTGACAGCCTAGAGTGAGGAAGAGGAAGGTGGAATTCCGCGTGTAGTGGTGAAATGCGTAGAGATGCGGAGGAACACCAGTGGCGAAGGCGGCCTTCTGGTCCTCAACTGACGCTGAGGCGCGAAAGCATGGGTAGCGAACGGGG	Uncultured Chloroflexi bacterium clone CSMB_3345 16S ribosomal RNA gene, partial sequence	1	Chloroflexi sp. ETS-124	OTU 91 Chloroflexi sp. ETS-124	MF896636.1	Vick et al. (2018)	0	8	358	7	11	4	0	2348	0	0	0	46	61	490	668	29	47	0	8.96359e-05	0.00331457	6.38436e-05	0.000111505	3.55003e-05	0	0.0209766	0	0	0	0.000449544	0.000442455	0.00477248	0.00539628	0.000204854	0.000368503
92	Bacteria	Spirochaetes	[Brachyspirae]	[Brachyspirales]	Brachyspiraceae			OTU-000204	AACGTAAGGGGCGAACGTTGCTCGGAATTACTGGGCGTAAAGGGCCGGTAGGTGGCTTTATAAGTCAGTTGTCAAATACCTATGCTCAACGTAGGAAAGGCGACTGATACTGTAGAGCTTGAGTAGAGGAAGGGATGACGGAATACCCGGTGTAGGGGTGAAATCTGTTGATATCGGGTAGAACACCGATGGCGAAAGCGGTCATCTAGCCTCATACTGACACTCAACGGCGAAAGCCAGGGGAGCGAACGGG	Uncultured Exilispira sp. clone HPUASBb9	0.9802	Exilispira sp. ETS-802	OTU 92 Exilispira sp. ETS-802	KY926864.1	Antwi et al. (2017)	0	37	22	13	10	8	0	36	0	0	0	300	454	919	921	2	1	0	0.000414566	0.000203689	0.000118567	0.000101368	7.10007e-05	0	0.000321618	0	0	0	0.00293181	0.00329303	0.00895083	0.00744008	1.41279e-05	7.84049e-06
93	Bacteria	Acidobacteria	DA052	Ellin6513				OTU-000438	AACGTAGGGGGCCAGCGTTGCTCGGAATTACTGGGCGTAAAGGGTCCGTAGGCGGTGCGGCATGTCCGGAGTGAAATCCTGGGGCTTAACTCCAGGGCTGCTTCGGAAACTGCCGTGCTCGAGTGCGGGAGAGGCGAGTGGAATTCCCGGTGTAGCGGTGAAATGCGTAGAGATCGGGAGGAACATCGGAGGCGAAGGCGGCTCGCTGGACCGCAACTGACGCTGAGGGACGAAAGCGTGGGGAGCAAACAGG	Acidobacterium ailaaui strain PMMR2	0.8669	Acidobacteriaceae sp. ETS-454	OTU 93 Acidobacteriaceae sp. ETS-454	NR_153719.1	Myers et al. (2016)	0	13	27	10	11	74	0	3	0	0	0	4	1	14	19	1052	2282	0	0.000145658	0.000249981	9.12051e-05	0.000111505	0.000656756	0	2.68015e-05	0	0	0	3.90907e-05	7.25337e-06	0.000136357	0.000153487	0.00743127	0.017892
94	Bacteria	Firmicutes	Clostridia	Clostridiales	Clostridiaceae	Clostridium	stercorarium	OTU-000573	TACGTAGGTGGCGAGCGTTGTCCGGAATTACTGGGTGTAAAGGGCGTGTAGGCGGGAAGATAAGTCAGATGTGAAATACCAAGGCTTAACCTTGGGGCTGCATCTGAAACTATATTTCTTGAGTGCCGGAGAGGAAAGCGGAATTCCCAGTGTAGCGGTGAAATGCGTAGATATTGGGAGGAACACCAGTGGCGAAGGCGGCTTTCTGGACGGTAACTGACGCTGAGGCGCGAAAGCGTGGGGAGCAAACAGG	Ruminiclostridium hungatei strain DSM 14427	0.9644	Ruminiclostridium sp. ETS-852	OTU 94 Ruminiclostridium sp. ETS-852	NR_117165.1	Yarza et al. (2013)	0	456	107	18	4	9	0	708	0	0	0	267	358	88	115	1	0	0	0.00510924	0.000990667	0.000164169	4.05474e-05	7.98757e-05	0	0.00632516	0	0	0	0.00260931	0.00259671	0.000857098	0.000929	7.06394e-06	0
95	Bacteria	Spirochaetes	Spirochaetes	Spirochaetales	Spirochaetaceae	Treponema		OTU-000354	CACGTAAGGGGCGAGCGTTGTTCGGAATTATTGGGCGTAAAGGGCGCGTAGGCGGTTCTGCAAGCCCGGCGTGAAACCCTAGAGCTTAACTCTGGGCCTGCGCTGGGAACTGCGGGACTAGAGTCATGGAAGGGAAGTTGGAATTCCAGGTGTAGGGGTGAAATCTGTAGATATCTGGAAGAACACCAGTGGCGAAGGCGAACTTCTGGCCGATGACTGACGCTGAGGCGCGAAAGTGCGGGGAGCAAACAGG	Treponema caldarium strain DSM 7334	0.9684	Treponema sp. ETS-803	OTU 95 Treponema sp. ETS-803	NR_074757.1	Unpublished	0	284	27	7	10	1	0	34	0	0	0	487	575	2115	2476	0	0	0	0.00318207	0.000249981	6.38436e-05	0.000101368	8.87508e-06	0	0.00030375	0	0	0	0.0047593	0.00417069	0.0205996	0.0200018	0	0
96	Bacteria	Verrucomicrobia	[Methylacidiphilae]	Methylacidiphilales	LD19			OTU-000054	TACAGAGGTCCCAAGCGTTGTTCGGATTTACTGGGCGTAAAGGGTGCGTAGGAGGCAATGCAAGTCAGATGTGAAATCTCATCGCTCAACGGTGAAACTGCATTTGATACTGCATGGCTAGAGGGCTGGAGAGGAAAACGGAATTCCTGGTGTAGCGGTGAAATGCGTAGATATCAGGAGGAACACCAATGGCGAAGGCAGTTTTCTGGACAGCACCTGACTCTGAGGCACGAAGGCCAGGGGAGCAAACGGG	Uncultured Verrucomicrobiaceae bacterium clone 0907_Mf_DT2_B93	0.8893	Verrucomicrobia sp. ETS-603	OTU 96 Verrucomicrobia sp. ETS-603	JQ516376.1	Kimes et al. (2013)	0	0	7	0	14	7	0	73	0	0	0	1206	1575	475	558	400	365	0	0	6.481e-05	0	0.000141916	6.21256e-05	0	0.00065217	0	0	0	0.0117859	0.0114241	0.00462638	0.00450767	0.00282558	0.00286178
97	Bacteria	Verrucomicrobia	[Pedosphaerae]	[Pedosphaerales]				OTU-000172	TACAGAGGTCCCGAGCGTTGTCCGGATTTACTGGGCGTAAAGGGTGCGTAGGCGGTCTGGGTAAGTCGGATGTGAAATCCCGCAGCTTAACTGCGGAACTGCATTCGATACTGCCTGACTCGAGGATTGGAGGGGAGACTGGAATTCTTGGTGTAGCAGTGAAATGCGTAGATATCAAGAGGAACACCAGTGGCGAAGGCGAGTCTCTGGACAATTCCTGACGCTGAGGCACGAAAGCCAGGGGAGCAAACGG	Limisphaera ngatamarikiensis strain NGM72.4	0.8924	Verrucomicrobiales sp. ETS-604	OTU 97 Verrucomicrobiales sp. ETS-604	NR_134756.1	Anders et al. (2015)	0	0	0	1	11	26	0	3	0	0	0	869	1185	28	35	42	24	0	0	0	9.12051e-06	0.000111505	0.000230752	0	2.68015e-05	0	0	0	0.00849247	0.00859524	0.000272713	0.000282739	0.000296686	0.000188172
98	Bacteria	OD1						OTU-000329	TACGTAGGGTCCGAACGTTATCCGGAATTATTGGGCGTAAAGAGTTCGTAGGTGGTTAGAAAAGTCAGGTATTAAAGCCCTCGGCTCAACCGAGGAATTGTATCTGAAACTTTTTAGCTAGAGGTTTGCAGGGGCAGATGGAATTCATGGTGTAGCAGTGGAATGCGTAGATATCATGAAGAACACCAATGGCGAAGGCAGTCTGCTAGGCAACACCTGACACTGAGGAACGAAAGCGTGGGTAGCGAACGGG			Bacterium sp.	OTU 98 Bacterium sp.			0	2376	34	5	2	0	0	916	0	0	0	105	200	70	138	0	0	0	0.0266218	0.000314791	4.56025e-05	2.02737e-05	0	0	0.00818339	0	0	0	0.00102613	0.00145067	0.000681783	0.0011148	0	0
99	Bacteria	BRC1	PRR-11					74751	ATACGAAGGGGGCGAGCGTTATTCGGATTTATTGGGCGTAAAGGGCGCGTAGGCGGCTCTGCAAGTCTGGTGTGAAAACGCTACCGCTCAACGGAGCGAATGCGCTGGAAACTGCAGAACTTGAGTCCAGAAGAGGTGCGCGGAATACCTGGTATAGCGGTGGAATGCTTAGAGATCAGGTAGAACACCCGAGGCGAAGGCGGCGCACTGGTCTGCGACTGACGCTGAGGCGCGAAAGCGTGGGGATCAAACGGGA			Bacterium sp.	OTU 99 Bacterium sp.			0	0	6	0	3	26	0	25	9	7	7	24	34	12	12	1062	1071	0	0	5.55514e-05	0	3.04105e-05	0.000230752	0	0.000223346	8.60956e-05	8.39077e-05	8.29807e-05	0.000234544	0.000246614	0.000116877	9.69391e-05	0.00750191	0.00839717
100	Bacteria	Armatimonadetes	OS-L					450088	ATACGTAGGGGGCGAGCGTTGCCCGGACTTACTGGGCGTAAAGCGCACGTAGGCGGTTCCGTAAGTCTGGTGTGAAATCTTCACGGCTCAACCGAGAAGCTGCACCAGATACTGCGGAGCTGGAGGGCAGGAGAGGAGATCGGAATTCCCGGTGTAGCGGTGAAATGCATTGATATCGGGAGGAACACCAGTGGCGAAGGCGGATCTCTGGCCTGTTTCTGACGCTGAGGTGCGAAAGCTGGGGGAGCGAAAAGGGA	Uncultured Armatimonadetes bacterium clone Tyva_DA_OTU_0039	0.9529	Bacterium sp.	OTU 100 Bacterium sp.	MG950123.1		0	0	0	1	5	34	0	0	79	206	38	0	17	0	2	1289	1098	0	0	0	9.12051e-06	5.06842e-05	0.000301753	0	0	0.000755728	0.00246928	0.000450466	0	0.000123307	0	1.61565e-05	0.00910542	0.00860886
101	Bacteria	Cyanobacteria	Synechococcophycideae	Pseudanabaenales	Pseudanabaenaceae	Pseudanabaena		OTU-000522	GACGGAGGATGCAAGCGTTATCCGGAATTATTGGGCGTAAAGGGTGCGTAGGTGGTCAGACAAGTCCCATGTCAAAGCATGGTGCTTAACGCCATAGGGGCGTGGGAAACTGTCAGACTAGAGTACAGCAGGGGCAGGAGGAATTCCCGGTGTAGCGGTGAAATGCGTAGATATCGGGAAGAACACCAGTGGCGCAAGCGTTCTGCTGGGCTGTAACTGACACTGAGGCACGAAAGCTAGGGGAGCGAAAGGG	Uncultured cyanobacterium clone ST7_70_1CY_11	1	Synechococcaceae sp. ETS-18	OTU 101 Synechococcaceae sp. ETS-18	KJ659381.1	Amarouche-Yala et al. (2014)	0	0	3	2	25	68	0	23	0	0	0	335	500	1	1	1080	997	0	0	2.77757e-05	1.8241e-05	0.000253421	0.000603506	0	0.000205478	0	0	0	0.00327385	0.00362668	9.73975e-06	8.07826e-06	0.00762906	0.00781697
102	Bacteria	Proteobacteria	Betaproteobacteria					4451238	ATACGTAGGGTGCGAGCGTTAATCGGAATTACTGGGCGTAAAGCGTGCGCAGGCGGCCTTTTAAGTCAGGTGTGAAAGCCCCGGGCTTAACCTGGGAATGGCGCTTGAAACTGGAGGGCTTGGAGCGCGGCAGAGGGGGGTGGAATTCCTGGTGTAGCGGTGAAATGCGTAGAGATCAGGAGGAACACCGATGGCGAAGGCAGCCCCCTGGGCCGCGTCTGACGCTCAGGCACGAAAGCGTGGGGAGCAAACAGGA	Sulfuritortus calidifontis strain J1A	0.9297	Thiobacillaceae sp. ETS-218	OTU 102 Thiobacillaceae sp. ETS-218	NR_156937.1	Kojima et al. (2017)	8	12	6	1	1	26	0	5	24	8	11	2	0	10	14	829	722	6.42947e-05	0.000134454	5.55514e-05	9.12051e-06	1.01368e-05	0.000230752	0	4.46692e-05	0.000229588	9.58945e-05	0.000130398	1.95454e-05	0	9.73975e-05	0.000113096	0.00585601	0.00566084
103	Bacteria	Spirochaetes	[Brachyspirae]	[Brachyspirales]	Brachyspiraceae			37498	AAACGTAAGGGGCGAACGTTGCTCGGAATTACTGGGCGTAAAGGGCCGGTAGGTGGCTTTATAAGTCAGCTGTCAAATACCTATGCTCAACGTAGGAAAGGCAACTGATACTGTGAAGCTTGAGTAGAGGAAGGGATGACGGAATACCCGGTGTAGGGGTGAAATCTGTTGATATCGGGTAGAACACCGATGGCGAAAGCGGTCATCTGGCCTCATACTGACACTCAACGGCGAAAGCCAGGGGAGCAAACGGG	Uncultured Exilispira sp. clone HPUASBb9	0.9606	Spirochaetales sp. ETS-804	OTU 103 Spirochaetales sp. ETS-804	KY926864.1	Antwi et al. (2017)	0	17	19	5	7	11	0	20	4	3	3	148	290	602	635	0	0	0	0.000190476	0.000175913	4.56025e-05	7.09579e-05	9.76259e-05	0	0.000178677	3.82647e-05	3.59604e-05	3.55631e-05	0.00144636	0.00210348	0.00586333	0.0051297	0	0
104	Bacteria	Chloroflexi	Anaerolineae					675672	AAACGTAGGAGGCAAGCGTTACCCGGATTTACTGGGCGTAAAGCGTGTGCAGGCGGCTCGGCAGGTCGGGCGTGAAAGCCCCTGGCTCAACTGGGGGAGGCCGTCCGAAACCGTCGGGCTTGAGCACCGGAGAGGGACGTGGAATTCCCGGTGGAGCGGTGAAATGCGTAGAGATCGGGAGGAACACCAGTGGCGCAGGCGGCGTCCTGGCCGGTTGCTGACGCTCAGACACGAAAGCTTGGGGAGCGAACGGGA	Uncultured Anaerolineae bacterium clone Otu00035	0.9843	Anaerolineae sp. ETS-125	OTU 104 Anaerolineae sp. ETS-125	MK299270.1	Unpublished	28	1	28	0	0	33	1	15	7	3	10	2	0	3	0	744	937	0.000225032	1.12045e-05	0.00025924	0	0	0.000292878	2.449e-05	0.000134008	6.69632e-05	3.59604e-05	0.000118544	1.95454e-05	0	2.92193e-05	0	0.00525557	0.00734654
105	Bacteria	Nitrospirae	Nitrospira	Nitrospirales	Nitrospiraceae	Nitrospira		60596	ATACGAAGGTGGCAAGCGTTGTTCGGATTTACTGGGCGTACAGGGTGCGTAGGCGGTTCGGTAAGCCCTCCGTGAAAGCTCTAGGCTTAACCTAGAAAGTGCGGAGGGGACTGCCGGGCTAGAGGACGGGAGAGGAGCGCGGAATTCCCGGTGTAGCGGTGAAATGCGTAGAGATCGGGAGGAAGGCCGGTGGCGAAGGCGGCGCTCTGGAACGTTTCTGACGCTGAGGCACGAAAGCGTGGGGAGCAAACAGG	Nitrospira japonica strain J1	0.9449	Nitrospiraceae sp. ETS-654	OTU 105 Nitrospiraceae sp. ETS-654	NR_114396.1	Ushiki et al. (2013)	4	2	8	0	1	34	0	0	77	38	71	3	1	0	5	1463	1296	3.21474e-05	2.2409e-05	7.40686e-05	0	1.01368e-05	0.000301753	0	0	0.000736595	0.000455499	0.000841661	2.93181e-05	7.25337e-06	0	4.03913e-05	0.0103345	0.0101613
106	Bacteria	Proteobacteria	Betaproteobacteria	Rhodocyclales	Rhodocyclaceae	Dok59		759257	TACGTAGGGTGCGAGCGTTAATCGGAATTACTGGGCGTAAAGCGTGCGCAGGCGGCTCTATAAGACAGATGTGAAATCCCCGGGCTTAACCTGGGAACTGCGTTTGTGACTGTAGGGCTCGAGTGCGGCAGAGGGGGGTGGAATTCCACGTGTAGCAGTGAAATGCGTAGAGATGTGGAGGAACACCGATGGCGAAGGCAGCCCCCTGGGTTGACACTGACGCTCATGCACGAAAGCGTGGGGAGCAAACAGG	Sulfurisoma sediminicola strain BSN1	0.9763	Sulfurisoma sediminicola sp. ETS-219	OTU 106 Sulfurisoma sediminicola sp. ETS-219	NR_125471.1	Kojima et al. (2014)	11	0	89	0	0	0	1	2	989	410	1021	1	0	23	20	0	0	8.84052e-05	0	0.000824013	0	0	0	2.449e-05	1.78677e-05	0.00946095	0.00491459	0.0121033	9.77269e-06	0	0.000224014	0.000161565	0	0
107	Bacteria	Chloroflexi	Anaerolineae	Anaerolineales	Anaerolinaceae	Anaerolinea		1121915	AAACGTAGGAGGCGAGCGTTATCCGGATTTACTGGGTGTAAAGCGCGTGCAGGCGGCTCGTTAAGTTGGGTGTGAAAGCTCCTGGCTCAACTGGGAGAGGTCGCTCAAGACTGGCGGGCTAGAGAGTGGTAGAGGAAGGTGGAATTCCGGGTGTAGTGGTGAAATGCGTAGATATCCGGAGGAACACCAGTGGCGAAAGCGGCCTTCTGGGCCACATCTGACGCTCAGACGCGAAAGCTAGGGTAGCAAACGGGA	Ornatilinea apprima strain P3M-1	0.9216	Anaerolineaceae sp. ETS-126	OTU 107 Anaerolineaceae sp. ETS-126	NR_109544.1	Podosokorskaya et al. (2013)	0	0	30	612	789	431	47	1	0	0	0	0	0	2	4	0	3	0	0	0.000277757	0.00558175	0.00799797	0.00382516	0.00115103	8.93384e-06	0	0	0	0	0	1.94795e-05	3.2313e-05	0	2.35215e-05
108	Bacteria	OP1	[Acetothermia]	[Acetothermales]	[Acetothermaceae]	Candidatus Acetothermum		825168	AGACAGAGGCGGCGAGCGTTACCCGGATTCACTGGGCGTAAAGGGTGTGTAGGCGGTCGCGTGTGTCCCTGGTGAAATCTCCCTGCTCAACGGGGAGAGGTCCAAGGAAACTACGCGGCTGGAGGGCCGGAGAGGGAGGCGGAACTTCCAGAGTAGCGGTGAAGTGCGTAGATACTGGAAGGTACCTCAATAGCGAAGCAGCCTCCTGGCCGGCTCCTGACGCTGAGGCACGAAAGCGTGGGGAGCAAACCGGA	Candidatus Acetothermus autotrophicum	0.9333	Candidatus Acetothermaceae sp. ETS-1251	OTU 108 Candidatus Acetothermaceae sp. ETS-1251	AP011801.1	Nunoura et al. (2005)	2	0	28	5	2	44	0	4	2	1	2	2	5	9	14	2382	1157	1.60737e-05	0	0.00025924	4.56025e-05	2.02737e-05	0.000390504	0	3.57353e-05	1.91323e-05	1.19868e-05	2.37088e-05	1.95454e-05	3.62668e-05	8.76578e-05	0.000113096	0.0168263	0.00907145
109	Bacteria	Bacteroidetes	Sphingobacteriia	Sphingobacteriales				4438668	GTAATACGGAGGACCCGAGCGTTATCCGGATTCATTGGGTTTAAAGGGTGCGTAGGCGGATTTGCAAGTCAGAGGTGAAAGCCTGCAGCTTAACTGTAGAATTGCCTTTGATACTGCTAATCTTGAATGTGGTTGAGGTGGATGGAATGTGTCATGTAGCGGTGAAATGCTTAGATATGACACAGAACACCAATCGCGAAGGCAGTTCACCAAACCATTATTGACGCTGAGGCACGAAAGCGTGGGGAGCAAACAGGA	Phaeocystidibacter luteus strain PG2S01	0.867	Cryomorphaceae sp. ETS-313	OTU 109 Cryomorphaceae sp. ETS-313	NR_132329.1	Zhou et al. (2013)	0	0	8	0	2	6	0	4	3	11	5	6	5	743	1208	215	151	0	0	7.40686e-05	0	2.02737e-05	5.32505e-05	0	3.57353e-05	2.86985e-05	0.000131855	5.92719e-05	5.86361e-05	3.62668e-05	0.00723664	0.00975854	0.00151875	0.00118391
110	Bacteria	Proteobacteria	Gammaproteobacteria, , , ,					OTU-000376	TACGGAGGGTGCGAGCGTTAATCGGAATCACTGGGCGTAAAGCGCGCGTAGGCGGCCAGGCAAGTCGGTTGTGAAAGCCCCGGGCTCAACCTGGGAATTGCAGCCGATACTGTCTGGCTAGAGTGTGGTAGAGGGAAGCGGAATTCCCGGTGTAGCGGTGAAATGCGTAGATATCGGGAGGAACACCAGTGGCGAAGGCGGCTTCCTGGACCAACACTGACGCTGAGGTGCGAAAGCGTGGGGAGCAAACAGG	Inmirania thermothiophila strain S2479/Methylohalomonas lacus strain HMT 1	0.9447	Gammaproteobacteria sp. ETS-220	OTU 110 Gammaproteobacteria sp. ETS-220	NR_148577.1/ NR_043973.1	Slobodkina et al. (2016)/Sorokin et al. (2007)	0	3	1	10	6	54	0	0	0	0	0	11	6	5	16	1084	1069	0	3.36134e-05	9.25857e-06	9.12051e-05	6.08211e-05	0.000479254	0	0	0	0	0	0.0001075	4.35202e-05	4.86988e-05	0.000129252	0.00765731	0.00838149
111	Bacteria	Cyanobacteria	Synechococcophycideae	Synechococcales	Synechococcaceae	Synechococcus		OTU-000170	GACAGAGGAGGCAAGCGTTATCCGGAATTATTGGGCGTAAAGCGTCCGTAGGTGGTTTGGCAAGTCTGGGGTTAAAGCCCGGAGCCTAACTCCGGATCGGCCCTGGAAACTGTCAGACTCGAGTAAGGTAGGGGTTGCGGGAATTCCCGGTGTAGCGGTGAAATGCGTAGATATCGGGAAGAACACCAGCGGCGAAAGCGCGCAACTGGGCCATTACTGACACTGAGGGACGAAAGCTAGGGGAGCGAATGGG	Synechococcus sp. C9	0.9881	Synechococcus sp. ETS-19	OTU 111 Synechococcus sp. ETS-19	AF132773.1	Turner et al. (1999)	0	2	0	0	17	33	0	0	0	0	0	0	29	0	0	1312	1184	0	2.2409e-05	0	0	0.000172326	0.000292878	0	0	0	0	0	0	0.000210348	0	0	0.00926789	0.00928314
112	Bacteria	Proteobacteria	Alphaproteobacteria	Rhodospirillales				4411536	AGACGGGGGGTGCTAGCGTTGTTCGGAATCACTGGGCGTAAAGGGCGCGCAGGCGGCCGCGCAAGTCGGATGTGGAAGCCCGGGGCTCAACTCCGGAACGGCATTCGAGACTGCGTGGCTCGAGACCGGAAGAGGAGGGTGGAATTCCCAGTGTAGAGGTGAAATTCGTAGATATTGGGAGGAACACCGGTGGCGAAAGCGGCTCTCTGGTCCGGTTCTGACGCTGAGGCGCGAAAGCGTGGGGAGCAAACAGGA	Arboricoccus pini strain B29T1	0.9176	Geminicoccaceae sp. ETS-221	OTU 112 Geminicoccaceae sp. ETS-221	NR_157671.1	Proenca et al. (2018)	1	11	0	0	6	23	0	3	4	2	2	0	3	2	3	1213	900	8.03684e-06	0.000123249	0	0	6.08211e-05	0.000204127	0	2.68015e-05	3.82647e-05	2.39736e-05	2.37088e-05	0	2.17601e-05	1.94795e-05	2.42348e-05	0.00856856	0.00705644
113	Bacteria	Proteobacteria	Alphaproteobacteria					OTU-000398	TACGAAAGGGGCTAGCGTTGTTCGGAATTACTGGGCGTAAAGCGCGCGTAGGCGGCCTTGCAAGTTGGGGGTGAAATCCCGGAGCTCAACTCCGGAACTGCCTTCAAAACTGCAAAGCTGGAGGATGCGAGAGGTGAGCGGAATTCCGAGTGTAGAGGTGAAATTCGTAGATATTCGGAAGAACACCAGTGGCGAAGGCGGCTCACTGGCGCATTTCTGACGCTGAGGCGCGAAAGCGTGGGGAGCAAACAGG	Parvularcula oceani strain JLT2013	0.9289	Parvularculaceae sp. ETS-222	OTU 113 Parvularculaceae sp. ETS-222	NR_125641.1	Li et al. (2014)	0	102	8	4	4	40	0	7	0	0	0	4	8	9	11	1167	1189	0	0.00114286	7.40686e-05	3.6482e-05	4.05474e-05	0.000355003	0	6.25369e-05	0	0	0	3.90907e-05	5.80269e-05	8.76578e-05	8.88609e-05	0.00824362	0.00932235
114	Bacteria	Bacteroidetes	[Rhodothermi]	[Rhodothermales]	Rhodothermaceae			OTU-000163	TACGGAGGGTGCAAGCGTTGTCCGGAATCACTGGGTGTAAAGGGTGTGTAGGCGGGGCTGTAAGTCAGAGGTGAAATCCCGCGGCTCAACCGTGGAACTGCCTTTGATACTGCAGCTCTTGAGTCCCGGAGAGGTGGCTGGAATTCGTGGTGTAGCGGTGAAATGCGTAGATATCACGAGGAACACCAGAGGTGTAGACGGGTCACTGGACGGGTACTGACGCTGAGGCACGAAAGCGTGGGGAGCAAACAGG	Rhodothermus profundi strain PRI 2902	0.9209	Rhodothermaceae sp. ETS-314	OTU 114 Rhodothermaceae sp. ETS-314	NR_116762.1	Marteinsson et al. (2010)	0	23	8	0	3	78	0	0	0	0	0	4	3	6	2	3450	2606	0	0.000257703	7.40686e-05	0	3.04105e-05	0.000692256	0	0	0	0	0	3.90907e-05	2.17601e-05	5.84385e-05	1.61565e-05	0.0243706	0.0204323
115	Bacteria	Proteobacteria	Epsilonproteobacteria	Campylobacterales	Helicobacteraceae			1115911	ATACGGAGGGTGCAAGCGTTACTCGGAATCACTGGGCGTAAAGGGCGCGTAGGCGTCCCCTTAAGTCTCCCGTGAAAGCCTACAGCTTAACTGTAGAACTGCGGGGGAAACTGGGGGGATAGAGTACGGAAGAGGTCGATGGAATTTCTGGTGTAGGGGTAAAATCCGTAGAGATCAGAAGGAATACCGATGGCGAAGGCGATCGACTGGGACGCTACTGACGCTGAGGCGCGAAAGCGTGGGGAGCAAACAGGA	Nitratiruptor tergarcus DSM 16512 strain MI55-1	0.8711	Epsilonproteobacteria sp. ETS-223	OTU 115 Epsilonproteobacteria sp. ETS-223	NR_041023.1	Nakagawa et al. (2005)	0	42	12	0	2	0	0	1	0	0	2	6	6	1561	2005	0	0	0	0.000470588	0.000111103	0	2.02737e-05	0	0	8.93384e-06	0	0	2.37088e-05	5.86361e-05	4.35202e-05	0.0152038	0.0161969	0	0
116	Bacteria	Acidobacteria	DA052	Ellin6513				OTU-000125	AACGTAGGGGGCCAGCGTTGCTCGGAATCACTGGGCGTAAAGGGTCCGTAGGCGGTGCAGCAAGTCCGGAGTGAAATCCTGGGGCTCAACCCCAGGGCTGCTCCGGAAACTGCTGCGCTCGAGTGCGGGAGAGGCGAGTGGAATTCCCGGTGTAGCGGTGAAATGCGTAGAGATCGGGAGGAACACCGGAGGCGAAGGCGGCTCGCTGGACCGTTACTGACGCTGAGGGACGAAAGCGTGGGGAGCAAACAGG	Acidobacterium ailaaui strain PMMR2	0.8543	Acidobacteriales sp. ETS-455	OTU 116 Acidobacteriales sp. ETS-455	NR_153719.1	Myers et al. (2016)	0	0	2	1	6	119	0	0	0	0	0	2	1	0	0	3114	3511	0	0	1.85171e-05	9.12051e-06	6.08211e-05	0.00105613	0	0	0	0	0	1.95454e-05	7.25337e-06	0	0	0.0219971	0.027528
117	Bacteria	Planctomycetes	Pla3					OTU-000040	TACAGAGATGACAACCGTTGTTCGGAGTTACTGGGCTTAAAGAGTACGTAGGCGGCATGTTAAGTTGGTTGTAAAATTTTAGGGCTTACCCTTAAAAGGACAGCCAAAACTGGCGTGCTAGAGGTCGGTAGGGGAGAGTGGAATTCCTGGTGGAGCGGTGAAATGCGTAGATATCAGGAGGAACGCCGGAGGTGAAGACGACTCTCTAGACCGATCCTGACGCTGAGGTACGAAAGCCAGGGGAGCAAACGGG			Bacterium sp.	OTU 117 Bacterium sp.			0	1	6	1	0	3	0	3	0	0	0	916	1091	45	6	0	0	0	1.12045e-05	5.55514e-05	9.12051e-06	0	2.66252e-05	0	2.68015e-05	0	0	0	0.00895178	0.00791342	0.000438289	4.84696e-05	0	0
118	Bacteria	Proteobacteria	Alphaproteobacteria	Rhodospirillales	Rhodospirillaceae			OTU-000207	GACGGAGGGGGCTAGCGTTGTTCGGAATTACTGGGCGTAAAGCGCGCGTAGGCGGATGTGCAAGTTGGAGGTGAAAGCCCGGGGCTCAACCCCGGAATTGCCTTCAAAACTGCACATCTAGAGGCCGGGAGAGGGTAGCGGAATTCCCAGTGTAGAGGTGAAATTCGTAGATATTGGGAAGAACACCAGTGGCGAAGGCGGCTACCTGGACCGGTCCTGACGCTGAGGTGCGAAAGCGTGGGGAGCAAACAGG	Iodidimonas muriae strain C-3	0.9325	Iodidimonadaceae sp. ETS-224	OTU 118 Iodidimonadaceae sp. ETS-224	NR_153725.1	Iino et al. (2016)	0	1	0	3	1	54	0	0	0	0	0	1	0	2	0	1895	2104	0	1.12045e-05	0	2.73615e-05	1.01368e-05	0.000479254	0	0	0	0	0	9.77269e-06	0	1.94795e-05	0	0.0133862	0.0164964
119	Bacteria	Planctomycetes	Phycisphaerae	Phycisphaerales				2511253	TACGAGAGGCCCGAGCGTTAATCGGAATCATTGGGCTTAAAGGGTGCGCAGGCGGATCGGCAGGCGTCCTGTGAAAGCCCCCGGCTCAACCGGGGAATTGCGGGGCGAACCGCCGATCTTGAGGCAGGTAGGGGCCAGTGGAACCATGGGTGGAGCGGTGAAATGCGTAGATATCCATGGGAACGCCGATGGCGAAGGCAGCTGGTTGGGCCTGTCCTGACGCTCAGGCACGAAAGCGTGGGGAGCAAACGGG	Uncultured Phycisphaeraceae bacterium clone C1_27	0.928	Phycisphaerae sp. ETS-753	OTU 119 Phycisphaerae sp. ETS-753	KJ611640.1	Pajares et al. (2015)	0	0	0	5	2	52	0	0	0	0	0	0	1	0	0	1972	1824	0	0	0	4.56025e-05	2.02737e-05	0.000461504	0	0	0	0	0	0	7.25337e-06	0	0	0.0139301	0.0143011
120	Bacteria	Cyanobacteria	Synechococcophycideae	Pseudanabaenales	Pseudanabaenaceae	Pseudanabaena		OTU-000166	GACGGAGGAGGCAAGCGTTATCCGGAATTATTGGGCGTAAAGCGTATGTAGGCGGTTTGATAAGTCTGCTGTCAAAGACTGGGGCTTAACCCTGGGGAGGCAGTGGAAACTATGAGACTAGAGTGCGGTAGGGGCAGGAGGAATTCCCGGTGTAGCGGTGAAATGCGTAGATATCGGGAAGAACACCAGAGGCGAAGGCGTCCTGCCGGGCCGTAACTGACGCTGAGGTACGAAAGCTAGGGGAGCGAATGGG	Uncultured Pseudanabaena sp. clone UVmas1_3	0.9557	Pseudanabaenaceae sp. ETS-20	OTU 120 Pseudanabaenaceae sp. ETS-20	JQ701183.1	Pajares et al. (2013)	0	0	0	0	0	0	0	0	0	0	0	941	1211	0	0	0	1	0	0	0	0	0	0	0	0	0	0	0	0.0091961	0.00878383	0	0	0	7.84049e-06
121	Bacteria	Chloroflexi	Anaerolineae	SBR1031	SHA-31			551191	AAACGTAGGAGGCGAGCGTTATCCGGAGTTACTGGGTGTAAAGGGCGTGTAGGCGGCTAGGCAAGACGTATGTGAAAGCGCTCAGGCTCAACCGGGCGAGGACATGCGAGACTGCGTAGCTAGAGGCAGGTAGAGGCGCGTGGAATTCCGGGTGTAGTGGTGAAATGCGTAGAGATCCGGAGGAACACCAGTGGCGAATGCGGCGCGCTGGGCCCTGACCTGACGCTGAGGCGCGAAAGCATGGGGAGCGAACGGGA	Ornatilinea apprima strain P3M-1	0.8372	Anaerolineales sp. ETS-127	OTU 121 Anaerolineales sp. ETS-127	NR_109544.1	Podosokorskaya et al. (2013)	276	419	175	282	194	117	22	213	91	30	51	161	194	341	343	818	455	0.00221817	0.00469468	0.00162025	0.00257198	0.00196655	0.00103838	0.00053878	0.00190291	0.000870522	0.000359604	0.000604573	0.0015734	0.00140715	0.00332126	0.00277084	0.00577831	0.00356742
122	Bacteria	Chloroflexi	Anaerolineae	OPB11				2712	AAACGTAGGGCGCGAGCGTTATCCGGATTCACTGGGCGTAAAGCGCGTTGAGGCGGCTCCGTAAGTTGGGCGTGAAAGCCCCGGGCTTAACCCGGGGAGGCCGTCCAATACTGCGGGGCTTGAGGGCAGCAGAGGGAGGTGGAATTCCCGGTGTAGTGGTGAAATGCGTAGATATCGGGAGGAACACCCGTGGCGAAGGCGGCCTCCTGGGCTGCTCCTGACGCTGAAGGCGAAAGCCAGGGGAGCGAACGGGA	Thermomarinilinea lacunifontana strain SW7	0.8577	Anaerolineales sp. ETS-128	OTU 122 Anaerolineales sp. ETS-128	NR_132293.1	Nunoura et al. (2013)	752	323	116	522	349	439	76	521	89	31	50	89	99	321	313	136	122	0.0060437	0.00361905	0.00107399	0.00476091	0.00353776	0.00389616	0.00186124	0.00465453	0.000851389	0.000371591	0.000592719	0.000869769	0.000718083	0.00312646	0.0025285	0.000960696	0.00095654
123	Bacteria	Acidobacteria	Solibacteres	Solibacterales				100977	ATACGTAGGCAGCAAGCGTTGTTCGGAATTACTGGGCGTAAAGCGTGCGTAGGCGGTTGGCTAAGTTTGGTGTGAAATCTCCCGGCTCAACTGGGAGGGTGCGCCGAAAACTGGCCGGCTAGAAGTGCGGGAGAGGGAAGTGGAATTCCTGGTGTAGCGGTGAAATGCGTAGATATCAGGAGGAACACCGGTGGTGTAGACGGCTTCCTGGACCGTGACTGACGCTGAGGCACGAAAGCGTGGGGAGCAAACAGGA	Paludibaculum fermentans strain P105	0.9492	Paludibaculum sp. ETS-456	OTU 123 Paludibaculum sp. ETS-456	NR_134120.1	Kulichevskaya et al. (2014)	137	288	686	322	389	329	87	252	139	44	108	387	485	329	392	325	343	0.00110105	0.00322689	0.00635138	0.0029368	0.00394323	0.0029199	0.00213063	0.00225133	0.0013297	0.00052742	0.00128027	0.00378203	0.00351788	0.00320438	0.00316668	0.00229578	0.00268929
124	Bacteria	Chloroflexi	Anaerolineae	GCA004				OTU-001660	CACGTAGGATCCGAGCGTTATCCGAATTTACTGGGCGTAAAGCGCTTGCAGGCGGTTTGGTAAGTTGGATGTGAAAGCTCCTGGCTCAACTGGGAGAGGTCGTTCAAAACTACCAGACTGGAGGGCGGTAGAGGGAGGTGGAATTCCCGGTGTAGTAGTGAAATGCGTAGATATCGGGAGGAACACCAGAGGCGAAGGCGGCCTCCTGGACCGTACCTGACGCTAAGAAGCGAAAGCTAGGGGAGCGAACGGG	Thermomarinilinea lacunifontana strain SW7	0.8889	Anaerolineaceae sp. ETS-129	OTU 124 Anaerolineaceae sp. ETS-129	NR_132293.1	Nunoura et al. (2013)	834	100	109	94	56	42	42	65	254	167	307	48	72	42	77	2	1	0.00670273	0.00112045	0.00100918	0.000857328	0.000567663	0.000372753	0.00102858	0.000580699	0.00242981	0.0020018	0.00363929	0.000469089	0.000522242	0.00040907	0.000622026	1.41279e-05	7.84049e-06
125	Bacteria	AC1	SHA-114					OTU-002017	TACGGAGGTGGCGAGCGTTGTCCGGAATCACTGGGCGTAAAGGGTGTGTAGGCGGTCTGATGTGTCGGATGTGAAAGCCTCCAACTTAATTGGAGAATTGCGTTCGATACTATTGGGCTTGAGGCCATGAGGGGAGAGTGGAACTCGCGGTGTAGCGGTAGAATGCGTGGATATCGCGAGGAATGCCGATGGCGAAGGCGGCTCTCTGGTGTGGTCTCGTAAGAGAGCCAGTCAGTCTTTGGTTTTCGGATCAAGG	Uncultured candidate division AC1 bacterium clone Bol26	0.9202	Bacterium sp.	OTU 125 Bacterium sp.	AY193177.1	Harris et al (2010)	636	116	52	37	16	25	41	438	164	105	129	30	26	36	39	0	0	0.00511143	0.00129972	0.000481446	0.000337459	0.00016219	0.000221877	0.00100409	0.00391302	0.00156885	0.00125862	0.00152922	0.000293181	0.000188588	0.000350631	0.000315052	0	0
126	Bacteria	Caldithrix	Caldithrixae	Caldithrixales	BA059			33974	TACGGGGGGAGCAAGCGTTGTCCGGAATCACTGGGCGTAAAGGGCGTGTAGGCGGGCGACCGAGTCAGATGTAAAAGGCGACGGCTTAACCGTAGTATGTCATCTGATACTGGTTGTCTTGAGTTCGAGAGAGGGTGGTGGAATTCCCGGTGTAGCGGTGAAATGCGTAGATATCGGGAAGAACACCGGAAGCGAAGGCGGCCACCTGGATCGATACTGACGCTGAGGCGCGAAAGCGTGGGGAGCAAACAGG	Calorithrix insularis strain KR	0.9407	Calorithrix sp. ETS-1001	OTU 126 Calorithrix sp. ETS-1001	NR_156913.1	Kompantseva et al. (2017)	1055	253	51	94	71	100	51	372	356	186	233	97	94	58	92	0	5	0.00847887	0.00283473	0.000472187	0.000857328	0.000719716	0.000887508	0.00124899	0.00332339	0.00340556	0.00222955	0.00276207	0.000947951	0.000681817	0.000564906	0.0007432	0	3.92025e-05
127	Bacteria	Proteobacteria	Deltaproteobacteria	Syntrophobacterales	Syntrophaceae	Desulfobacca		749602	AGACGGAGGGTGCAAGCGTTATTCGGAATCATTGGGCGTAAAGAGCGTGTAGGCGGCCGGTCAAGTCAGAGGTGAAAGCCCAGGGCTCAACCCTGGAAGGGCCTTTGAAACTGGTCGGCTTGAGTGCGGGAGAGGGAAGTGGAATTCCTGGTGTAGAGGTGAAATTCGTAGATATCAGGAGGAACACCGGTGGCGAAGGCGACTTCCTGGACCGACACTGACGCTGAGACGCGAAAGCGTGGGGAGCAAACAGGA	Syntrophus aciditrophicus strain SB/Syntrophus aciditrophicus strain ATCC 700169	0.917	Syntrophaceae sp. ETS-225	OTU 127 Syntrophaceae sp. ETS-225	NR_102776.1/NR_117565.1	McInerney et al. (2007)/Jackson et al. (1999)	336	1241	49	47	12	186	49	412	87	38	26	51	69	13	18	0	2	0.00270038	0.0139048	0.00045367	0.000428664	0.000121642	0.00165077	0.00120001	0.00368074	0.000832257	0.000455499	0.000308214	0.000498407	0.000500482	0.000126617	0.000145409	0	1.5681e-05
128	Archaea	Crenarchaeota	MCG					4310894	TACCAGCTCTCCGAGTGGTAGGGACGATTATTGGGCTTAAAGCGTCCGTAGCCGGCTCAACAAGTCCTCCGTTAAATCCAGCGATTCAATCGTTGGACTGCGGGGGATACTGTTGGGCTTGGGGACGAGAGAGGCCGACGGTATTCTCGGAGTAGGGGTGAAATCCTATAATTCCGGGAGGACCACCAGTGGCGAAGGCTGTCGGCTAGAACGAGCTCGACGGTGAGGGACGAAAGCTGGGGGAGCGAACCGG	Thermofilum uzonense strain 1807-2	0.8421	Thermoproteales sp. ETS-408	OTU 128 Thermoproteales sp. ETS-408	NR_146002.1	Toshchakov et al. (2015)	1246	25	58	59	45	59	32	52	334	148	301	42	40	78	50	0	0	0.0100139	0.000280112	0.000536997	0.00053811	0.000456158	0.00052363	0.00078368	0.000464559	0.0031951	0.00177405	0.00356817	0.000410453	0.000290135	0.000759701	0.000403913	0	0
129	Archaea	Crenarchaeota	MCG	pGrfC26				817893	TACCAGCTCTCCGAGTGGTGGGGACGTTTATTGGGCCTAAAGCATCCGTAGCTGGCCGTTCAAGTCCCCTGTTAAACCCAGCGATTTAATCGTTGGTCTGCGGGGGATACTGTTCGGCTAGGGGGCGGGAGAGGCAGACGGTATTTCCGGGGTAGGGGTGAAATCCTATAATCCCGGGAAGACCACCAGTGGCGAAGGCTGTCTGCTAGAACGCGCCCGACGGTGAGGGATGAAAGCTGGGGGAGCGAACCGG	Nitrososphaera viennensis strain EN76	0.8189	Nitrososphaerales sp. ETS-553	OTU 129 Nitrososphaerales sp. ETS-553	NR_134097.1	Stieglmeier et al. (2014)	652	229	72	25	14	25	3	282	221	120	215	58	76	71	114	0	0	0.00524002	0.00256583	0.000666617	0.000228013	0.000141916	0.000221877	7.347e-05	0.00251934	0.00211412	0.00143842	0.00254869	0.000566816	0.000551256	0.000691523	0.000920922	0	0
130	Bacteria	Proteobacteria	Alphaproteobacteria	Rhodospirillales				102414	AGACGGAGGGTGCGAGCGTTGTTCGGAATCACTGGGCGTAAAGGGCGCGTAGGCGGCTGCGCGTGTCGGGTGTGAAAGCCCGGGGCTCAACCCCGGAACGGCACCCGGGACTGCGTGGCTGGAGACCGGGAGAGGAGGGTGGAATACCCAGTGTAGAGGTGAAATTCGTAGATATTGGGTGGAACACCGGTGGCGAAAGCGGCTCTCTGGTCCGGTTCTGACGCTGAGGCGCGAAAGCGTGGGGGAGCAAACAGGA	Arboricoccus pini strain B29T1	0.9222	Geminicoccaceae sp. ETS-226	OTU 130 Geminicoccaceae sp. ETS-226	NR_157671.1	Proenca et al. (2018)	36	68	45	2	3	25	1	141	132	38	30	19	30	210	227	707	775	0.000289326	0.000761905	0.000416636	1.8241e-05	3.04105e-05	0.000221877	2.449e-05	0.00125967	0.00126273	0.000455499	0.000355631	0.000185681	0.000217601	0.00204535	0.00183377	0.00499421	0.00607638
131	Bacteria	Proteobacteria	Betaproteobacteria	Rhodocyclales	Rhodocyclaceae			4361857	GTAATACGTAGGGTGCGAGCGTTAATCGGAATTACTGGGCGTAAAGCGTGCGCAGGCGGTTTTGTAAGACAGGTGTGAAATCCCCGGGCTTAACCTGGGAACTGCGCTTGTGACTGCAAGACTCGAGTGCGGCAGAGGGGGGTGGAATTCCACGTGTAGCAGTGAAATGCGTAGAGATGTGGAGGAACACCGATGGCGAAGGCAGCCCCCTGGGTCGACACTGACGCTCATGCACGAAAGCGTGGGGAGCAAACAGGA	Georgfuchsia toluolica strain G5G6	0.9845	Georgfuchsia toluolica sp. ETS-227	OTU 131 Georgfuchsia toluolica sp. ETS-227	NR_115995.1	Weelink et al. (2009)	7	109	319	299	315	392	78	259	192	443	131	158	199	43	66	0	5	5.62579e-05	0.00122129	0.00295348	0.00272703	0.00319311	0.00347903	0.00191022	0.00231386	0.00183671	0.00531016	0.00155292	0.00154408	0.00144342	0.000418809	0.000533165	0	3.92025e-05
132	Bacteria	Chloroflexi	Anaerolineae	SBR1031	SHA-31			551775	AACGTAGGAGGCGAGCGTTATCCGGATTTACTGGGTGTAAAGCGCGTGCAGGCGGTCGTGTAAGTGGTGCGTGAAAGCTCCCGGCTCAACCGGGAGAGGACGTGCCAAACTGCAGGGCTAGAGGCAGGTAGAGGCGTGTGGAATTCCGGGTGTAGTGGTGAAATGCGTAGAGACCCGGAGGAACACCAGTGGCGAAGGCGACACGCTGGGCCTGGCCTGACGCTCAGACGCGAAAGCATGGGGAGCGAACGGG	Thermanaerothrix daxensis strain GNS-1	0.8711	Anaerolineaceae sp. ETS-130	OTU 132 Anaerolineaceae sp. ETS-130	NR_117865.1	Gregoire et al. (2011)	674	344	28	64	38	28	3	73	362	70	134	11	6	37	40	0	1	0.00541683	0.00385434	0.00025924	0.000583713	0.0003852	0.000248502	7.347e-05	0.00065217	0.00346295	0.000839077	0.00158849	0.0001075	4.35202e-05	0.000360371	0.00032313	0	7.84049e-06
133	Bacteria	Chloroflexi	Anaerolineae	S0208				2456449	AAACGTAGGGGGCGAGCGTTATCCGGATTTACTGGGCGTAAAGCGCACGTAGGTGGCGCCGTAAGTTGGACGTGAAAGCTCTCGGCTTAACTGGGAGAGGTCGTTCAATACTGCGGTGCTCGAGGTTGGAAGAGGAGAGTGGAATTCCCGGTGTAGTGGTGGAATGCGTAGATATCGGGAGGAACACCAGTGGCGAAGGCGGCTCTCTGGTCCACACCTGACGCTGAGGTGCGAAAGCGTGGGGAGCGAACGGGA	Ornatilinea apprima strain P3M-1	0.8638	Anaerolineales sp. ETS-131	OTU 133 Anaerolineales sp. ETS-131	NR_109544.1	Podosokorskaya et al. (2013)	0	4	27	149	120	186	4	3	47	43	45	174	262	64	62	703	747	0	4.48179e-05	0.000249981	0.00135896	0.00121642	0.00165077	9.796e-05	2.68015e-05	0.00044961	0.000515433	0.000533447	0.00170045	0.00190038	0.000623344	0.000500852	0.00496595	0.00585685
134	Bacteria	Proteobacteria	Deltaproteobacteria	Desulfuromonadales	Desulfuromonadaceae			810886	ATACGGAGGGTGCGAGCGTTGTTCGGAATTATTGGGCGTAAAGCGCGTGCAGGCGGCTCGCTAAGTCTGATGTGAAAGCCCCGGGCTCAACCCGGGAAGTGCATTGGAAACTGGCGAACTTGAGTACGGGAGAGGGAAGTGGAATTCCGAGTGTAGGGGTGAAATCCGTAGATATTCGGAGGAACACCAGTGGCGAAGGCGGCTTCCTGGACCGATACTGACGCTGAGACGCGAAAGCGTGGGGAGCAAACAGGA	Desulfuromonas svalbardensis strain 112	0.9647	Desulfuromonas sp. ETS-228	OTU 134 Desulfuromonas sp. ETS-228	NR_043213.1	Vandieken et al. (2006)	2	206	1745	229	213	98	43	98	79	21	49	13	13	286	374	0	0	1.60737e-05	0.00230812	0.0161562	0.0020886	0.00215915	0.000869758	0.00105307	0.000875516	0.000755728	0.000251723	0.000580865	0.000127045	9.42938e-05	0.00278557	0.00302127	0	0
135	Archaea	Crenarchaeota	MCG	pGrfC26				OTU-001417	TACCCGCTCTCCGAGTGGTGGGGACGCTTATTGGGCCTAAAGCATCCGTAGCCGGCTGGATAAGTCCCCTGTTAAATCCAGCGATTTAATCGTTGGACTGCGGGGGATACTGTCCGGCTAGGGGGCGAGAGAGGCCGACGGTATTCCCGGGGTAGGGGTGAAATCCTATAATCCCGGGAGGACCACCAGTGGCGAAGGCTGTCGGCTAGAACGCGCCCGACGGTGAGGGATGAAAGCTGGGGGAGCGATCCGG	Staphylothermus hellenicus strain DSM 12710	0.856	Desulfurococcales sp. ETS-409	OTU 135 Desulfurococcales sp. ETS-409	NR_074532.1	Anderson et al. (2011)	1293	187	42	1	2	1	5	131	354	209	275	11	15	54	86	0	0	0.0103916	0.00209524	0.00038886	9.12051e-06	2.02737e-05	8.87508e-06	0.00012245	0.00117033	0.00338643	0.00250524	0.00325995	0.0001075	0.000108801	0.000525947	0.000694731	0	0
136	Bacteria	Planctomycetes	Planctomycetia	Planctomycetales	Planctomycetaceae	Planctomyces		OTU-000222	TACGAACTGTGCGAACGTTATTCGGAATCACTGGGCTTACAGGGTGCGTAGGCGGCCATACAAGTCAGGTGTGAAAGCCCCCGGCTCAACCGGGGAATGGCGCTTGAAACTGTATGGCTTGAGTGAGCTAGAGGCATGCGGAACTTCCGGTGGAGCGGTGAAATGTGTTGATATCGGAAGGAACACCAGAGGCGAAAGCGGCATGCTGGGGCTTGTCTGACGCTGAGGCACGAAAGCCAGGGGAGCAAACGGG	Planctopirus hydrillae strain JC280/Planctopirus limnophila strain DSM 3776/Planctopirus limnophila strain Mu 290	0.8854	Planctomycetaceae sp. ETS-754	OTU 136 Planctomycetaceae sp. ETS-754	NR_159098.1/NR_074670.1/NR_029225.1	Yadav et al. (2018)/Labutti et al. (2010)/Liesack et al. (1992)	0	2092	363	38	27	114	0	255	0	0	0	181	135	240	344	63	60	0	0.0234398	0.00336086	0.000346579	0.000273695	0.00101176	0	0.00227813	0	0	0	0.00176886	0.000979205	0.00233754	0.00277892	0.000445028	0.00047043
137	Bacteria	Proteobacteria	Gammaproteobacteria	Chromatiales				OTU-000274	TACAGAGGGTGCAAGCGTTAATCGGAATTACTGGGCGTAAAGCGCACGTAGGCGGTTTAATAAGCCGAATGTGAAATCCCCGGGCTTAACCTGGGAATTGCATCCGGGACTGTTAGGCTAGAGTGTGGTAGAGGGTGGCGGAATTCCCGGTGTAGCGGTGAAATGCGTAGATATCGGGAGGAACATCAGTGGCGAAGGCGGCCACCTGGACCAACACTGACGCTGAGGTGCGAAAGCGTGGGGAGCAAACAGG	Mangrovitalea sediminis strain M11-4	0.937	Alteromonadaceae sp. ETS-229	OTU 137 Alteromonadaceae sp. ETS-229	NR_159253.1	Liao et al. (2017)	0	145	93	110	70	115	0	677	0	0	0	48	55	106	139	0	5	0	0.00162465	0.000861047	0.00100326	0.000709579	0.00102063	0	0.00604821	0	0	0	0.000469089	0.000398935	0.00103241	0.00112288	0	3.92025e-05
138	Bacteria	Chloroflexi	Anaerolineae	SBR1031	A4b			OTU-000568	AACGTAGGAGGCAAGCGTTATCCGGAGTTACTGGGCGTAAAGCGCGTGTAGGCGGTTCAGTAAGTTACCTATGAAAGCTCTTGGCTAAACTGGGAGAGGTTAGGTGATACTGCTGGACTAGAGTGAAGAAGAGGAAGGTAGAATTCCGCGTGTAGTGGTGAAATGCGTAGATATGCGGAGGAATACCAGTGGCGAAGGCGACCTTCTGGTCTTCAACTGACGCTCAGACGCGAAAGCATGGGTAGCGAACGGG	Ornatilinea apprima strain P3M-1	0.8465	Anaerolineales sp. ETS-132	OTU 138 Anaerolineales sp. ETS-132	NR_109544.1	Podosokorskaya et al. (2013)	0	25	673	189	183	187	0	43	0	0	0	15	14	78	90	0	0	0	0.000280112	0.00623102	0.00172378	0.00185504	0.00165964	0	0.000384155	0	0	0	0.00014659	0.000101547	0.000759701	0.000727044	0	0
139	Bacteria	Chloroflexi	Anaerolineae					OTU-000334	AACGTAGGAGGCGAGCGTTATCCGGATTCACTGGGCGTAAAGGGCAAGTAGGCGGCTGGGCGCGTTGTGCGTGACAGTTCCCGGCTCAACTGGGAGAGGTCGTACAATACGGTCCGGCTAGAGGGCAGGAGAGGGAAGTGGAACTCCTGATGTAGCGGTGGAATGCTCAGAGATCAGGAAGAACACCGGTGGCGAAGGCGGCTTCCTGGCCTGCCCCTGACGCTGAGAGGCGAAAGCTAGGGGAGCGAACGGG	Ornatilinea apprima strain P3M-1	0.8346	Anaerolineales sp. ETS-133	OTU 139 Anaerolineales sp. ETS-133	NR_109544.1	Podosokorskaya et al. (2013)	0	523	140	121	90	94	0	280	0	0	0	99	135	260	240	0	2	0	0.00585994	0.0012962	0.00110358	0.000912316	0.000834258	0	0.00250147	0	0	0	0.000967496	0.000979205	0.00253234	0.00193878	0	1.5681e-05
140	Bacteria	Nitrospirae	Nitrospira	Nitrospirales	[Thermodesulfovibrionaceae]	LCP-6		OTU-000400	GACAGAGGTGGCGAGCGTTGTTCGGAATTACTGGGCTTAAAGGGCGAGTAGGCGTTTTGATAAGTCAGATGTGGAATCTTAGGGCTTAACCCTAAAACTGCATTTGAAACTATCGGGATTGAGTCAGTGAGGGGAGGGCGGAATTCCTGGTGTAGCGGTGAAATGCGTAGATATCAGGAGGAAGGCCTGTGGCGAAGGCGGCCCTCTGGCACTGTACTGACGCTGAGGCGCGAAAGCGTGGGGAGCAAACAGG	Thermodesulfovibrio aggregans strain TGE-P1	0.8583	Nitrospirales sp. ETS-655	OTU 140 Nitrospirales sp. ETS-655	NR_040795.1	Sekiguchi et al. (2008)	0	412	93	250	153	292	0	675	0	0	0	141	247	165	203	0	6	0	0.00461625	0.000861047	0.00228013	0.00155094	0.00259152	0	0.00603034	0	0	0	0.00137795	0.00179158	0.00160706	0.00163989	0	4.7043e-05
141	Bacteria	Chloroflexi	Chloroflexi	Chloroflexales	Chloroflexaceae			OTU-000161	GACGGAGGGGGCAAGCGTTGTCCGGACTCACTGGGCGTAAAGGGTCCGTAGGCGGTTCTGTGCGTCGGTGCTGAAAGCGCCCGGCTTAACCGGGCGAGGCGTGCCGATACGACGGAACTAGAGGCAGGCAGAGGATGGCGGAATTCCGGGTGTAGTGGTGAAATGCGTAGAGATCCGGAGGAACGCCGGTGGCGCAAGCGGCCATCTGGGCCTGACCTGACGCTGAGGGACGAAAGCGTGGGGAGCGAACCGG	Oscillochloris trichoides DG-6	0.937	Oscillochloridaceae sp. ETS-134	OTU 141 Oscillochloridaceae sp. ETS-134	NR_114470.1	Turova et al. (2006)	0	100	246	112	47	26	0	2356	0	0	0	33	52	479	528	0	1	0	0.00112045	0.00227761	0.0010215	0.000476432	0.000230752	0	0.0210481	0	0	0	0.000322499	0.000377175	0.00466534	0.00426532	0	7.84049e-06
142	Bacteria	Bacteroidetes	Bacteroidia	Bacteroidales	SB-1			OTU-000388	TACGGAGGATGCAAGCGTTATCCGGATTTATTGGGTTTAAAGGGTGCGCAGGCGGGCTATTAAGTCAGTGGTGAAATCTTGCCGCTTAACGGTAAAATTGCCATTGATACTGATGATCTTGAGTGTGGTTGAGGTAGGCGGAATGTGTTGTGTAGCGGTGAAATGCATAGATATGACACAGAACACCGATTGCGAAGGCAGCTTACTAAGCCATTACTGACGCTGAGGCACGAAAGCGTGGGGAGCAAACAGG	Draconibacterium orientale strain FH5	0.9409	Prolixibacteraceae sp. ETS-315	OTU 142 Prolixibacteraceae sp. ETS-315	NR_121783.2	Unpublished	0	134	2396	38	64	86	0	81	0	0	0	42	73	240	348	0	3	0	0.0015014	0.0221835	0.000346579	0.000648758	0.000763257	0	0.000723641	0	0	0	0.000410453	0.000529496	0.00233754	0.00281124	0	2.35215e-05
143	Bacteria	Synergistetes	Synergistia	Synergistales	TTA_B6	E6		109149	ATACGTAGGGGGCGAGCGTTGTCCGGAATCACTGGGCGTAAAGCGCACGTAGGCGGGCTGTTAAGTCGGCCGTGAAAGGCACGGGCTCAACCGGTGCATGTCGGTCGATACTGGCGGTCTGGAGTATGGGAGAGGGGACTGGAATTCCCGGTGTAGCGGTGAAATGCGTAGATATCGGGAGGAACACCAGTGGCGAAGGCGGGTTCCTGGCCCATTACTGACGCTGAGGTGCGAAAGCCAGGGGAGCGAACGGGA	Aminomonas paucivorans DSM 12260 strain GLU-3	0.9062	Synergistaceae sp. ETS-1051	OTU 143 Synergistaceae sp. ETS-1051	NR_114458.1	Baena et al. (1999)	0	892	462	21	5	37	8	248	0	0	0	91	91	339	360	0	0	0	0.0099944	0.00427746	0.000191531	5.06842e-05	0.000328378	0.00019592	0.00221559	0	0	0	0.000889315	0.000660056	0.00330178	0.00290817	0	0
144	Bacteria	OP8	OP8_1					OTU-001133	TACGTAGGGGGCGAACGTTACTCGGAATTACTGGGCGTAAAGGGTGTGTAGGTGGTCGAGTAAGTCAAAGATGAAATCCCGAGGCTCAACTTCGGAATTGTCTTTGATACTGCTCGGCTTGAGGGTAGTGGAGGAGAATGGAATTCCCGGTGGAGCGGTGAAATGCGTAGATATCGGGAGGAACACCAGAGGCGTAAGCGATTCTCTATGCTATTCCTGACACTGAAACACGAAAGCTAGGGGAGCGAACGGG	Uncultured Aminicenantes bacterium clone CSVI143	0.9565	Candidatus Aminicenantes sp. ETS-1203	OTU 144 Candidatus Aminicenantes sp. ETS-1203	MG552000.1	Unpublished	2048	232	18	8	7	7	4	426	385	184	335	9	18	26	42	0	0	0.0164595	0.00259944	0.000166654	7.29641e-05	7.09579e-05	6.21256e-05	9.796e-05	0.00380581	0.00368298	0.00220557	0.00397122	8.79542e-05	0.000130561	0.000253234	0.000339287	0	0
145	Bacteria	Proteobacteria	Deltaproteobacteria	Myxococcales				OTU-000542	TACAGAGGGTGCAAACGTTGCTCGGAATTACTGGGCGTAAAGCGCGTGTAGGCGGTCCACTAAGTCGACTGTGAAAGCCCATGGCTCAACCATGGAAGTGCGGTCGATACTGGAGGACTGGAGTCCCGGAGAGGGTGGTGGAATTCCCAGTGTAGAGGTGAAATTCGTAGATATTGGGAGGAACACCGGTGGCGAAGGCGGCCACCTGGACGGGTACTGACGCTGAGACGCGAAAGCGTGGGGAGCAAACAGG	Cystobacter armeniaca strain DSM 14710	0.8898	Archangiaceae sp. ETS-230	OTU 145 Archangiaceae sp. ETS-230	NR_043939.1	Unpublished	0	0	1351	52	20	37	0	24	0	0	0	29	24	19	21	0	1	0	0	0.0125083	0.000474266	0.000202737	0.000328378	0	0.000214412	0	0	0	0.000283408	0.000174081	0.000185055	0.000169644	0	7.84049e-06
146	Bacteria	Deferribacteres	Deferribacteres	Deferribacterales	Deferribacteraceae	Flexistipes		OTU-000581	TACGGAGGGGGCAAGCGTTGTTCGGAGTTACTGGGCGTAAAGCGCACGTAGGCGGTGCGGTAAGTCAGGGGTCAAAGGCCACAGCTCAACTGTGGTAAGGCCTTTGATACTATCGTGCTAGAGTGTCAGAGAGGGTGGCGGAATTCCCGGTGTAGCGGTGAAATGCGTAGATATCGGGAGGAACACCAGTAGCGAAGGCGGCCACCTGGCTGATAACTGACGCTGAGGTGCGAGAGCGTGGGTAGCAAACAGG	Petrothermobacter organivorans strain ANA	0.9723	Petrothermobacter organivorans sp. ETS-1101	OTU 146 Petrothermobacter organivorans sp. ETS-1101	NR_158118.1	Tamazawa et al. (2017)	0	739	275	20	21	52	0	261	0	0	0	10	15	225	253	0	1	0	0.00828011	0.00254611	0.00018241	0.000212874	0.000461504	0	0.00233173	0	0	0	9.77269e-05	0.000108801	0.00219144	0.0020438	0	7.84049e-06
147	Bacteria	Proteobacteria	Alphaproteobacteria	Rhodobacterales	Rhodobacteraceae			2115987	ATACGGAGGGGGCTAGCGTTGTTCGGAATTACTGGGCGTAAAGCGCACGTAGGCGGATAGTTAAGTCGGGGGTGAAATCCCGGGGCTCAACCCCGGAACTGCCCTCGATACTGGCTGTCTAGAGGTCGAGAGAGGTGAGTGGAATTCCGAGTGTAGAGGTGAAACTCGTAGATATTCGGAGGAACACCAGTGGCGAAGGCGGCTCACTGGCTCGATACTGACGCTGAGGTGCGAAAGCGTGGGGAGCAAACAGGA	Rhodobacter lacus strain JA826/Rhodobacter maris strain JA276	0.9804	Rhodobacter sp. ETS-231	OTU 147 Rhodobacter sp. ETS-231	NR_158008.1/NR_042629.1	Suresh et al. (2017)	0	480	91	26	25	47	12	76	0	0	0	0	0	13	43	0	2	0	0.00537815	0.00084253	0.000237133	0.000253421	0.000417129	0.00029388	0.000678972	0	0	0	0	0	0.000126617	0.000347365	0	1.5681e-05
148	Bacteria	Actinobacteria						OTU-001036	GACGTAGGGGGCTAGCGTTGTCCGGAATTACTGGGCGTAAAGAGCTCGTAGGCGGCCTGTTAAGTCGGGTGTGAAAGCCCTCGGCTCAACCGAGGAATTGCACTCGATACTGGCGGGCTAGAGTCTGGTAGAGGGAGGTGGAATTCCCGGTGTAGCGGTGAAATGCGCAGATATCGGGAGGAACACCGGTGGCGAAGGCGGCCTCCTGGGCCATGACTGACGCTGAGGAGCGAAAGCTGGGGGAGCGAACAGG	Actinomadura gamaensis strain NEAU-Gz5	0.8881	Thermomonosporaceae sp. ETS-1151	OTU 148 Thermomonosporaceae sp. ETS-1151	NR_146660.1	Abagana et al. (2016)	3028	76	21	4	4	10	9	54	235	78	187	3	2	6	15	0	0	0.0243356	0.000851541	0.00019443	3.6482e-05	4.05474e-05	8.87508e-05	0.00022041	0.000482427	0.00224805	0.000934972	0.00221677	2.93181e-05	1.45067e-05	5.84385e-05	0.000121174	0	0
149	Bacteria	Proteobacteria	Betaproteobacteria	Thiobacterales				OTU-003340	TACGTAGGGTGCGAGCGTTAATCGGAATTACTGGGCGTAAAGCGTGCGCAGGCGGATTGTTAAGCAAGATGTGAAATCCCCGGGCTTAACCTGGGAATTGCATTTTGAACTGGCAGTCTAGAGTGCGGCAGAGGGAGGTGGAATTCCACGTGTAGCAGTGAAATGCGTAGAGATGTGGAGGAACACCGATGGCGAAGGCAGCCTCCTGGGCTGACACTGACGCTCATGCACGAAAGCGTGGGGAGCAAACAGG	Thiobacillus thioparus strain THI 111/Thiobacillus thioparus strain Starkey	0.9684	Thiobacilus sp. ETS-232	OTU 149 Thiobacilus sp. ETS-232	NR_117864.1/NR_117817.1	Boden et al. (2012)	0	0	11	303	165	500	643	14	0	0	1	272	457	12	12	1	6	0	0	0.000101844	0.00276351	0.00167258	0.00443754	0.0157471	0.000125074	0	0	1.18544e-05	0.00265817	0.00331479	0.000116877	9.69391e-05	7.06394e-06	4.7043e-05
150	Bacteria	Verrucomicrobia	Verruco-5	LD1-PB3				217200	ATACAGAGGTCTCGAGCGTTGTTCGGATTTACTGGGCGTAAAGGGTGCGTAGGCGGTCGCGTGTGTCGGATGTGAAATCTTGCCGCTCAACGGCGAAACGGCATCCGAAACTACGGGACTCGAGGGCAGGAGAGGAAGGCGGAATTCTCGGTGTAGCGGTGAAATGCGTAGATATCGAGAGGAACACCGGTGGCGAAGGCGGCCTTCTGGACTGTTTCTGACGCTGAGGCACGAAGGCTGGGGGAGCAAACAGG	Limisphaera ngatamarikiensis strain NGM72.4	0.8425	Verrucomicrobiales sp. ETS-605	OTU 150 Verrucomicrobiales sp. ETS-605	NR_134756.1	Anders et al. (2015)	2	20	14	0	0	0	0	717	27	5	11	28	60	30	38	0	0	1.60737e-05	0.00022409	0.00012962	0	0	0	0	0.00640556	0.000258287	5.99341e-05	0.000130398	0.000273635	0.000435202	0.000292193	0.000306974	0	0
151	Bacteria							238996	TACGTAGGGGGCGAGCGTTGTCCGGAATTACTGGGTGTAAAGGGCGTGTAGGCGACCCCTTAAGTTGAATGTGAAATCTCCCGGCTCAACTGGGAGGAGTCATTCAATACTGAGGGGATGTGAGGACAGAAGAGGGAAGTGGAATTCCCGGTGTAGCGGTAAAATGCGTAGATATCGGGAGGAACACCAGTGGCGAAGGCGGCTTCCTGGTCTGTCCCTGACGCTGATGCGCGAAAGCCAGGGGAGCAAACGGG			Bacterium sp.	OTU 151 Bacterium sp.			2021	0	0	136	86	153	37	0	338	211	296	0	0	0	0	0	1	0.0162425	0	0	0.00124039	0.000871769	0.00135789	0.00090613	0	0.00323337	0.00252922	0.0035089	0	0	0	0	0	7.84049e-06
152	Archaea	Crenarchaeota	MCG	pGrfC26				OTU-002196	TACCCGCTCTCCGAGTGGTGGGGACGCTTATTGGGCCTAAAGCATCCGTAGCTGGCTGGATAAGTCCCCTGTTAAATCCAGCGATTCAATCGTTGGACTGCGGGGGATACTGTCCAGCTAGGGGGCGGGAGAGGCCGACGGTATTCCCGGGGTAGGGGTGAAATCTTATAATCCCGGGAGGACCACCAGTGGCGAAGGCTGTCGGCTAGAACGCGCCCAACAGTGAGGGATGAAAGCTGGGGGAGCGAACCGG	Staphylothermus hellenicus strain DSM 12710	0.8525	Desulfurococcales sp. ETS-410	OTU 152 Desulfurococcales sp. ETS-410	NR_074532.1	Anderson et al. (2011)	676	12	8	9	8	5	4	16	242	108	225	1	8	12	13	0	0	0.0054329	0.000134454	7.40686e-05	8.20846e-05	8.10948e-05	4.43754e-05	9.796e-05	0.000142941	0.00231501	0.00129458	0.00266724	9.77269e-06	5.80269e-05	0.000116877	0.000105017	0	0
153	Bacteria	Proteobacteria	Gammaproteobacteria	Methylococcales	Methylococcaceae, ,			OTU-000494	TACGGAGGGTGCGAGCGTTAATCGGAATTACTGGGCGTAAAGCGTGCGTAGGCGGTGATTTAAGTCAGATGTGAAAGCCCTGGGCTTAACCTGGGAACGGCATTTGATACTGGATGACTTGAGTTGAGTAGAGGGGAGTGGAATTTCCGGTGTAGCGGTGAAATGCGTAGAGATCGGAAGGAACACCAGTGGCGAAGGCGGCTCTCTGGACTCAAACTGACGCTGAGGTACGAAAGCGTGGGGAGCAAACAGG	Methylomonas aurantiaca strain JB103	0.9684	Methylomonas aurantiaca sp. ETS-233	OTU 153 Methylomonas aurantiaca sp. ETS-233	NR_029243.1	Bowman et al. (1995)	0	51	606	80	59	201	0	122	0	0	0	30	48	9	12	0	5	0	0.000571429	0.0056107	0.000729641	0.000598074	0.00178389	0	0.00108993	0	0	0	0.000293181	0.000348162	8.76578e-05	9.69391e-05	0	3.92025e-05
154	Bacteria	Proteobacteria	Betaproteobacteria	Nitrosomonadales	Nitrosomonadaceae			238068	ATACGTAGGGTGCGAGCGTTAATCGGAATTACTGGGCGTAAAGGGTGCGCAGGCGGTTTTGTAAGTCAGATGTGAAATCCCCGGGCTTAACCTGGGAATTGCGTTTGAAACTACAAGACTAGAGTGTGGCAGAGGGAGGTGGAATTCCATGTGTAGCAGTGAAATGCGTAGAGATATGGAAGAACATCGATGGCGAAGGCAGCCTCCTGGGTTAACACTGACGCTCATGCACGAAAGCGTGGGGAGCAAACAGGA	Nitrosomonas ureae strain Nm10	0.9765	Nitrosomonas ureae sp. ETS-234	OTU 154 Nitrosomonas ureae sp. ETS-234	NR_119317.1	Pommerening-Roeser et al. (1996)	1	39	0	309	486	552	260	0	16	9	9	0	1	1	0	0	6	8.03684e-06	0.000436975	0	0.00281824	0.00492651	0.00489905	0.0063674	0	0.000153059	0.000107881	0.000106689	0	7.25337e-06	9.73975e-06	0	0	4.7043e-05
155	Bacteria	Bacteroidetes	Cytophagia	Cytophagales	Cytophagaceae			OTU-000448	TACGGAGGATGCGAGCGTTGTCCGGATTTACTGGGTTTAAAGGGTGCGTAGGCGGATGGATAAGTCAGGGTTGAAAGGCAGTCGCTCAACGATTGTAAGGCTCTGATACTGTTCATCTTGAGTGTAGTGGAGGCAGATGGAATGGGTGGAGTAGCGGTGAAATGCATAGATACCATCCGGAACACCGATTGCGAAGGCAGTCTGCTACGCTACAACTGACGCTGAGGCACGAAAGCGTGGGGATCAAACAGG	Raineya orbicola strain SPSPC-11	0.9167	Raineyaceae sp. ETS-316	OTU 155 Raineyaceae sp. ETS-316	NR_163623.1	Albuquerque et al. (2018)	0	0	11	0	1	6	0	1149	0	0	0	343	533	387	422	432	288	0	0	0.000101844	0	1.01368e-05	5.32505e-05	0	0.010265	0	0	0	0.00335203	0.00386604	0.00376928	0.00340903	0.00305162	0.00225806
156	Bacteria	Proteobacteria	Alphaproteobacteria	Rhodobacterales	Rhodobacteraceae	Rhodobacter		521994	ATACGGAGGGGGCTAGCGTTGTTCGGAATTACTGGGCGTAAAGCGCACGTAGGCGGACTGGAAAGTCAGGGGTGAAATCCCGGGGCTCAACCCCGGAACTGCCTTTGAAACTCCCGGTCTTGAGGTCGAGAGAGGTGAGTGGAATTCCGAGTGTAGAGGTGAAATTCGTAGATATTCGGAGGAACACCAGTGGCGAAGGCGGCTCACTGGCTCGATACTGACGCTGAGGTGCGAAAGCGTGGGGAGCAAACAGGA	Rhodobacter blasticus strain KC2138	0.9961	Rhodobacter blasticus sp. ETS-235	OTU 156 Rhodobacter blasticus sp. ETS-235	NR_043735.1	Helsel et al. (2007)	1	4	1101	43	18	59	22	83	4	8	3	0	4	27	46	0	0	8.03684e-06	4.48179e-05	0.0101937	0.000392182	0.000182463	0.00052363	0.00053878	0.000741508	3.82647e-05	9.58945e-05	3.55631e-05	0	2.90135e-05	0.000262973	0.0003716	0	0
157	Bacteria	Proteobacteria	Deltaproteobacteria	BPC076				OTU-002062	TACGGAGGGTGCAAGCGTTGTTCGGAATTACTGGGCGTAAAGCGCGTGTAGGCGGTCGAGCAAGTCAGATGTGAAAGCCTTCCGCTTAACGGAAGAAGTGCATTTGAAACTACTCGGCTAGAGTACGGGAGAGGAGAGTGGAATTCCCGGTGTAGAGGTGAAATTCGTAGATATCGGGAGGAACACCAGTGGCGAAGGCGGCTCTCTGGTCCGATACTGACGCTGAGACGCGAAAGCGTGGGGAGCAAACAGG	Anaeromyxobacter dehalogenans strain 2CP-1	0.9012	Anaeromyxobacteraceae sp. ETS-236	OTU 157 Anaeromyxobacteraceae sp. ETS-236	NR_027547.1	Sanford et al. (2002)	932	11	7	7	5	9	16	39	168	65	107	3	2	3	5	0	0	0.00749034	0.000123249	6.481e-05	6.38436e-05	5.06842e-05	7.98757e-05	0.00039184	0.00034842	0.00160712	0.000779143	0.00126842	2.93181e-05	1.45067e-05	2.92193e-05	4.03913e-05	0	0
158	Archaea	[Parvarchaeota]	[Parvarchaea]	YLA114				OTU-000602	CACCAGCGCCACAAGTGGGAATCCGCATTATTGGGCCTAAAGCGTCCGTAGCACGTTCATTAACTCTCTTGTGAAATTGTTAATGTTAACTTAACAGCGTGCGAGAGAAACTGGTGAACTAGGGACCGGGAAGGGTATGGAGTATTTCTGGGGGAGCGGTAAAATGCTATAATCCTAGAAAGACTACCTGTGGCGAAGGCGCCATACTAGAACGGATCCGACTGTGAGGGACGAAAGCCAGGGGAGCAAAACGGG			Archaeon sp.	OTU 158 Archaeon sp.			0	49	39	0	0	0	0	793	0	0	0	145	130	89	107	0	0	0	0.00054902	0.000361084	0	0	0	0	0.00708453	0	0	0	0.00141704	0.000942938	0.000866838	0.000864374	0	0
159	Bacteria	Acidobacteria	Holophagae	Holophagales				OTU-000599	AACGTAGGGGGCAAGCGTTACTCGGAATTACTGGGCGTAAAGGGCGCGTAGGTGGTATGATAAGTCTTTGGGTGAAAGCCCCTGGCTCAACCAGGGAATTGCCTGAGATACTATCATGCTTGAGTCTGGCAGAGGGAAGTGGAATTCCCGGTGTAGCGGTGAAATGCGTAGATATCGGGAGGAACACTCATGGCGAAGGCAGCTTCCTGGGCCAGTACTGACACTGAGGCGCGAAAGCGTGGGGAGCAAACAGG			Bacterium sp.	OTU 159 Bacterium sp.			0	540	36	2	1	1	0	441	0	0	0	23	44	103	107	0	0	0	0.00605042	0.000333309	1.8241e-05	1.01368e-05	8.87508e-06	0	0.00393982	0	0	0	0.000224772	0.000319148	0.00100319	0.000864374	0	0
160	Bacteria	OP8	OP8_1					OTU-001720	TACGTAGGGGGCAAGCGTTACTCGGAATTACTGGGCGTAAAGGGTGTGTAGGCGGTCGAGCAAGTCGAAGATGAAATCCCCGGGCTTAACCCGGGAATTGTCTTCGATACTGCTTGGCTTGAGGGTAGTGGAGGAGAGCGGAATTCCCGGTGGAGCGGTGAAATGCGTAGATATCGGGAGGAACACCAGAGGCGAAGGCGGCTCTCTATGCTACTCCTGACGCTGAGGCACGAAAGCTAGGGGAGCAAACGGG	Candidate division OP8 clone OPB5/Candidate division OP8 clone OPB23	0.9526	Candidatus Aminicenantes sp. ETS-1204	OTU 160 Candidatus Aminicenantes sp. ETS-1204	AF027067.1/AF027068.1	Hugenholtz et al. (1998)	1693	12	1	1	1	1	5	20	406	195	267	2	0	0	0	0	0	0.0136064	0.000134454	9.25857e-06	9.12051e-06	1.01368e-05	8.87508e-06	0.00012245	0.000178677	0.00388387	0.00233743	0.00316512	1.95454e-05	0	0	0	0	0
161	Bacteria	Chlorobi	Chlorobia	[Chloroherpetales]	SM1B02			210923	ATACAGAGGTGGCAAGCGTTGTCCGGATTTACTGGGTGTAAAGGGTGCGTAGGCGGATTTGCAAGTCGGGGGTTAAAGACTCTTGCTCAACAAGAGAAGTGCCTTCGATACTGCATGTCTAGAGTGCCGAAGAGGAAACTGGAATTTCCGGTGTAGCGGTGGAATGTGCAGAGATCGGAAAGAACACCAGTGGCGAAGGCAGGTTTCTGGTCGGTAACTGACGCTGATGCACGAAAGCGTGGGGAGCAAACAGG	Chloroherpeton thalassium ATCC 35110	0.9102	Chlorobiaceae sp. ETS-901	OTU 161 Chlorobiaceae sp. ETS-901	NR_074270.1	Unpublished	0	0	0	0	50	18	0	0	7	9	6	34	117	1	2	1504	637	0	0	0	0	0.000506842	0.000159751	0	0	6.69632e-05	0.000107881	7.11263e-05	0.000332271	0.000848644	9.73975e-06	1.61565e-05	0.0106242	0.00499439
162	Bacteria	Bacteroidetes	[Saprospirae]	[Saprospirales]	Saprospiraceae			4396053	ATACGGAGGGTGCAAGCGTTATCCGGAATCACTGGGTTTAAAGGGTGCGTAGGCGGCATGATAAGTCAGGGGTGAAAGCCCGCAGCTCAACTGTGGAATTGCCTTTGATACTGTTGTGCTTGAATCAGGTTGAGGTCGGCGGAATGTGACATGTAGCGGTGAAATGCATAGATATGTCATAGAACACCAATTGCGAAAGCAGCTGGCTAGACCTGTATTGACGCTGAGCACGAAAGCGTGGGGAGCGAACAGG	Phaeodactylibacter xiamenensis strain KD52	0.9252	Haliscomenobacteraceae sp. ETS-317	OTU 162 Haliscomenobacteraceae sp. ETS-317	NR_134132.1	Chen et al. (2014)	0	0	91	271	603	248	15	1	0	0	0	2	1	17	19	0	2	0	0	0.00084253	0.00247166	0.00611252	0.00220102	0.00036735	8.93384e-06	0	0	0	1.95454e-05	7.25337e-06	0.000165576	0.000153487	0	1.5681e-05
163	Bacteria	Bacteroidetes	Flavobacteriia	Flavobacteriales	Cryomorphaceae			OTU-000188	TACGGAGGATGCAAGCGTTATCCGGATTCATTGGGTTTAAAGGGTGCGTAGGCGGAACGGTAAGTCAAGGGTGAAAGCCAGCAGCTTAACTGTTGAACTGCCTTTGATACTGTCGTTCTTGAATGTGGTTGGAGTGGGCGGAATGTGACATGTAGCGGTGAAATGCTTAGATATGTCACAGAACACCGATCGCGAAGGCAGCTCACTAAGCCATTATTGACGCTGATGCACGAAAGCATGGGGAGCAAACAGG	Lentimicrobium saccharophilum strain TBC1	0.9012	Lentimicrobiaceae sp. ETS-318	OTU 163 Lentimicrobiaceae sp. ETS-318	NR_149795.1	Sun et al. (2016)	0	55	6	2	22	1	0	568	0	0	0	253	397	20	29	6	2	0	0.000616246	5.55514e-05	1.8241e-05	0.000223011	8.87508e-06	0	0.00507442	0	0	0	0.00247249	0.00287959	0.000194795	0.00023427	4.23837e-05	1.5681e-05
164	Archaea	Euryarchaeota	Thermoplasmata	E2				OTU-000198	TACCCGCAGCCCGAGTGGTGACCGCGTTTATTGGGCTTAAAGCGTCCGTAGCCGGTCTAGTAAATGCCTAGGTAAATCGTCTGGCTTAACCAGGCGAATTCTTGGTAGACTGCTAGACTAGGGACCGGGAGAAGGAGAGGGTACTCCGGGGGTAGGGGTGAAATCCTGTAATCCTCGGAGGACCACCAGTGGTGAAAACGCTCTCCTAGAACGGGTCCGACGGTGAGGGACGAAAGCCAGGGGAGCAAACGGG	Methanotorris formicicus Mc-S-70	0.8063	Methanococci sp. ETS-702	OTU 164 Methanococci sp. ETS-702	NR_028646.1	Takai et al. (2014)	0	147	323	5	7	1	0	1009	0	0	0	231	331	495	539	2	0	0	0.00164706	0.00299052	4.56025e-05	7.09579e-05	8.87508e-06	0	0.00901424	0	0	0	0.00225749	0.00240086	0.00482118	0.00435418	1.41279e-05	0
165	Bacteria	Verrucomicrobia	[Spartobacteria]	[Chthoniobacterales]	[Chthoniobacteraceae]	Candidatus Xiphinematobacter		OTU-000462	TACAGAGGTCTCAAGCGTTGTTCGGATTCATTGGGCGTAAAGGGTGCGTAGGTGGCTGTGCAAGTCTGGTGTGAAATCTCGGGGCTCAACCCCGAAACTGCACCGGATACTGCATGGCTGGAGGACTGTAGAGGAGAGAGGAATTCACGGTGTAGCAGTGAAATGCGTAGAGATCGTGAGGAAGACCAGTTGCGAAGGCGTCTCTCTGGGCAGTTCCTGACACTGAGGCACGAAGGCCAGGGGAGCAAACGGG	Terrimicrobium sacchariphilum strain NM-5	0.9328	Spartobacteria sp. ETS-606	OTU 165 Spartobacteria sp. ETS-606	NR_133878.1	Qiu et al. (2014)	0	0	0	204	316	1167	0	15	0	0	0	94	158	1	0	0	14	0	0	0	0.00186058	0.00320324	0.0103572	0	0.000134008	0	0	0	0.000918633	0.00114603	9.73975e-06	0	0	0.000109767
166	Bacteria	OP8	OP8_1					807460	TACGTAGGGGGCAAACGTTACTCGGAATTACTGGGCGTAAAGGGTGTGTAGGCGGTTGAGTAAGTCAAAGATGAAATCCCGAGGCTCAACTTCGGAATTGTCTTTGAAACTGCTCGGCTTGAGGATAGTGGAGGAGAATGGAATTCCCGGTGGAGCGGTGAAATGCGTAGATATCGGGAGGAACACCCGAGGCGTAAGCGATTCTCTATGCTATTCCTGACGCTGAAACACGAAAGCTAGGGGAGCGAACGGG	Uncultured Aminicenantes bacterium clone LP80MB32	0.9723	Candidatus Aminicenantes sp. ETS-1205	OTU 166 Candidatus Aminicenantes sp. ETS-1205	FJ901520.1	Sahl et al. (2011)	4	400	34	10	2	4	0	619	0	0	0	21	26	30	27	2	0	3.21474e-05	0.00448179	0.000314791	9.12051e-05	2.02737e-05	3.55003e-05	0	0.00553004	0	0	0	0.000205226	0.000188588	0.000292193	0.000218113	1.41279e-05	0
167	Bacteria	Verrucomicrobia	Verruco-5	LD1-PB3				OTU-000321	TACAGAGGTCTCGAGCGTTGTTCGGAATTACTGGGCGTAAAGGGTGCGTAGGCGGTCGCGTGTGTCGGATGTGAAATCTTGCCGCTCAACGGCGAAACGGCATCCGAAACTACGAGACTCGAGGGCAGGAGAGGAAGGCGGAATTCTCGGTGTAGCGGTGAAATGCGTAGATATCGAGAGGAACACCGGTGGCGAAGGCGGCCTTCTGGACTGTTTCTGACGCTGAGGCACGAAGGCTGGGGGAGCAAACAGG	Limisphaera ngatamarikiensis strain NGM72.4	0.8379	Verrucomicrobiales sp. ETS-607	OTU 167 Verrucomicrobiales sp. ETS-607	NR_134756.1	Anders et al. (2015)	0	43	63	1	0	0	0	1310	0	0	0	67	132	81	75	0	0	0	0.000481793	0.00058329	9.12051e-06	0	0	0	0.0117033	0	0	0	0.00065477	0.000957444	0.00078892	0.00060587	0	0
168	Bacteria	Chloroflexi	Anaerolineae	SHA-20				OTU-000838	AACGTAGGAGACTAGCGTTATCCGGATTTATTGGGCGTAAAGCGCGTGTAGGCGGTGCCTTAAGTTGGACGTGAAATCTCCTGGCCTAACTGGGAGGGGCCGTTCAATACTGGGGCACTTGAGGGCAGAAGAGGGAAGTGGAATTCCCGGTGTAGCGGTGGAATGCGTAGATATCGGGAGGAACACCAGTGGCGAAGGCGGCTTCCTGGGCTGCCCCTGACGCTGAGACGCGAAAGCTAGGGGAGCGAACGGG	Thermomarinilinea lacunifontana strain SW7/Anaerolinea thermolimosa strain IMO-1	0.8571	Anaerolineales sp. ETS-135	OTU 168 Anaerolineales sp. ETS-135	NR_132293.1/NR_040970.1	Nunoura et al. (2013)/Yamada et al. (2005)	4171	74	8	2	0	0	2	24	495	222	292	0	0	4	8	0	0	0.0335217	0.000829132	7.40686e-05	1.8241e-05	0	0	4.898e-05	0.000214412	0.00473526	0.00266107	0.00346148	0	0	3.8959e-05	6.46261e-05	0	0
169	Bacteria	Chloroflexi	Anaerolineae					OTU-000429	GACGTAGGGGGCGAGCGTTATCCGGAATCACTGGGCGTAAAGGGCGTCTAGGCGGCTTGACAAGTCCTGCGTGAAAGCTCCTGGCTCAACTAGGAGAGGCCGTGGGAAACTGGCAGGCTTGAGACTCGGAGAGGGGTGTGGAATTCCCGGTGGAGTGGTGAAATGCGTTGAGATCGGGAGGAACACCAGAGGCGAAGGCGGCACCCTGGCCGAGGTCTGACGCTGAAGCGCGAAAGCGTGGGGAGCGAACGGG	Ardenticatena maritima strain 110S	0.8125	Ardenticatenia sp. ETS-136	OTU 169 Ardenticatenia sp. ETS-136	NR_113219.1	Kawaichi et al. (2013)	0	475	5	16	10	19	0	441	0	0	0	1	2	13	5	2	0	0	0.00532213	4.62929e-05	0.000145928	0.000101368	0.000168627	0	0.00393982	0	0	0	9.77269e-06	1.45067e-05	0.000126617	4.03913e-05	1.41279e-05	0
170	Bacteria	Chloroflexi	Anaerolineae	SJA-15				703266	AACGTAGGAGGCGAGCGTTATCCGGATTTACTGGGCGTAAAGCGCACGCAGGCGGTTCCGTTAGTCGGACGTGAAAGCTCCTGGCTTAACTGGGAGAGGCCGTTCGATACTGCGGGACTTGAGGTTGGGAGAGGGGTGTGGAATTCCCGGTGTAGTGGTGGAATGCGTAGATATCGGGAGGAACACCTGTGGCGAAAGCGGCACCCTGGCCCACACCTGACGCTGAGGTGCGAAAGCGTGGGTAGCAAACAGG	Litorilinea aerophila strain PRI-4131	0.8916	Caldilineaceae sp. ETS-137	OTU 170 Caldilineaceae sp. ETS-137	NR_132330.1	Kale et al. (2013)	2294	3	13	0	0	3	0	19	336	150	243	4	11	7	2	0	0	0.0184365	3.36134e-05	0.000120361	0	0	2.66252e-05	0	0.000169743	0.00321423	0.00179802	0.00288061	3.90907e-05	7.9787e-05	6.81783e-05	1.61565e-05	0	0
171	Bacteria	OP1	OPB14					OTU-000069	GACGTAGGTGGCGAGCGTTACCCGGATTTACTGGGCGTAAAGGGCGCGTAGGCGGTTCAGCAAGTCCCCTGTGAAAGCCCCCGGCTCAACTGGGGGAGGTCGGGGGATACTGCTGGGCTGGAGGACAGCAGAGGGAGGTGGAACGGCCGGAGTAGCGGTGAAATGCGTAGATACCGGCCGGTATCCCGATGGCGAAGGCAACCTCCTGGGCTGGTCCTGACGCTGAGGCGCGAAAGCGTGGGGAGCAAACCGG	Candidatus Acetothermia bacterium Ran1 isolate BARAN1 MAG	0.9289	Candidatus Acetothermia sp. ETS-1252	OTU 171 Candidatus Acetothermia sp. ETS-1252	LS483254.1	Unpublished	0	1	327	0	0	0	0	29	0	0	0	82	104	533	447	0	0	0	1.12045e-05	0.00302755	0	0	0	0	0.000259081	0	0	0	0.00080136	0.00075435	0.00519129	0.00361098	0	0
172	Bacteria	Bacteroidetes	Flavobacteriia					OTU-000540	TACGGAGGGTGCAGGCGTTATCCGGATTTACTAGGTTTAAAGGGTCTGTAGGCGGTATCGTAAGTCAGTGGTGAAATGTCTGAGCTCAACTGAGGCACTGCCATTGATACTGCGGGACTTGAGTGCGGTTGCTGTTGGCGGAATGTATCATGTAGCGGTGAAATGCATAGATATGATACAGAACACCGATTGCGAAGGCAGCTAACAAAGCCGTTACTGACGCTGATAGACGAAAGCGTGGGGATCAAACAGG	Nemorincola caseinilytica strain J116-2	0.8471	Chitinophagales sp. ETS-319	OTU 172 Chitinophagales sp. ETS-319	NR_159327.1	Chaudhary et al. (2018)	0	491	2	0	0	0	0	65	0	0	0	35	46	53	86	0	0	0	0.0055014	1.85171e-05	0	0	0	0	0.000580699	0	0	0	0.000342044	0.000333655	0.000516207	0.000694731	0	0
173	Bacteria	Chlorobi	Chlorobia	[Chloroherpetales]	SM1B02			OTU-000362	TACAGAGGTGGCGAGCGTTGTCCGGATTTACTGGGTGTAAAGGGTGCGTAGGCGGATTTGTAAGTCGGAGGTTAAAGATTCTTGCTTAACAAGAGGAGTGCCTTCGATACTGCATGTCTAGAGTGCCGAAGAGGAAACTGGAATTTCCGGTGTAGCGGTGGAATGTGCAGAGATCGGAAAGAACACCAGTGGCGAAGGCAGGTTTCTGGTCGGTAACTGACGCTGATGCACGAAAGCGTGGGGAGCAAACAGG	Chloroherpeton thalassium ATCC 35110	0.9016	Chlorobiaceae sp. ETS-902	OTU 173 Chlorobiaceae sp. ETS-902	NR_074270.1	Unpublished	0	1	0	0	27	20	0	0	0	0	0	23	86	1	2	939	388	0	1.12045e-05	0	0	0.000273695	0.000177502	0	0	0	0	0	0.000224772	0.00062379	9.73975e-06	1.61565e-05	0.00663304	0.00304211
174	Bacteria	Cyanobacteria	Oscillatoriophycideae	Chroococcales	Cyanobacteriaceae	Cyanobacterium		2188623	TACGGAGGATGCAAGCGTTATCCGGAATCATTGGGCGTAAAGAGTCCGTAGGTGGCACTTCAAGTCTGCTTTCAAAGACCGAAGCTCAACTTCGGAAAGGGAGTGGAAACTGAAGAGCTAGAGTATAGTAGGGGTAGAGGGAATTCCTAGTGTAGCGGTGAAATGCGTAGAGATTAGGAAGAACACCAGTGGCGAAGGCGCTCTACTGGGCATATACTGACACTGAGGGACGAAAGCTAGGGGAGCGAAAGGG	Cyanobacterium aponinum DAN1/Cyanobacterium aponinum HG3/Cyanobacterium aponinum Kh.A/Synechococcus elongatus ISC 106/Cyanobacterium aponinum PCC 10605 chromosome	1	Cyanobacterium aponinum sp ETS-03	OTU 174 Cyanobacterium aponinum sp. ETS-03	CP003947.1	Unpublished	0	11	0	579	374	913	293	17	1	7	2	0	1	0	2	1	5	0	0.000123249	0	0.00528077	0.00379118	0.00810295	0.00717557	0.000151875	9.56617e-06	8.39077e-05	2.37088e-05	0	7.25337e-06	0	1.61565e-05	7.06394e-06	3.92025e-05
175	Bacteria	Bacteroidetes	[Saprospirae]	[Saprospirales]	Saprospiraceae			4064676	ATACGGAGGGTGCGAGCGTTATCCGGAATCACTGGGTTTAAAGGGTGCGTAGGCGGCCTGGTAAGTCAGGGGTGAAAGTCTGCCGCTTAACGGTAGAATTGCCTTTGATACTGTCAGGCTTGAATGGGCGCGAGGCAGGCGGAATGTGGCATGTAGCGGTGAAATGCATAGATATGCCATAGAACACCGATTGCGAAGGCAGCTTGCCAGAGCTCGATTGACGCTGAGGCACGAAAGCGTGGGGAGCAAACAGGA	Phaeodactylibacter xiamenensis strain KD52	0.8949	Haliscomenobacteraceae sp. ETS-320	OTU 175 Haliscomenobacteraceae sp. ETS-320	NR_134132.1	Chen et al. (2014)	1	62	7	3	2	17	2	7	15	8	10	0	1	7	8	955	426	8.03684e-06	0.000694678	6.481e-05	2.73615e-05	2.02737e-05	0.000150876	4.898e-05	6.25369e-05	0.000143493	9.58945e-05	0.000118544	0	7.25337e-06	6.81783e-05	6.46261e-05	0.00674607	0.00334005
176	Bacteria	Nitrospirae	Nitrospira	Nitrospirales	Nitrospiraceae	Nitrospira	calida	821395	ATACGAAGGTGGCAAGCGTTGTTCGGATTTACTGGGCGTACAGGGTGCGTAGGCGGTTCGGTAAGCCCTTCGGGAAAGCTCCGGGCTTAACCCGGAAAGGTCGGAGGGGACTGCCGAGCTAGAGGACGGGAGAGGAGCGCGGAATTCCCGGTGTAGCGGTGAAATGCGTAGAGATCGGGAGGAAGGCCGGTGGCGAAGGCGGCGCTCTGGAACGTTTCTGATGCTGAGGCACGAAAGCGTGGGGAGCAAACAGGA	Nitrospira lenta strain BS10	0.9373	Nitrospiraceae sp. ETS-656	OTU 176 Nitrospiraceae sp. ETS-656	NR_148573.1	Nowka et al. (2015)	7	1	3	0	1	28	1	0	58	23	42	0	0	0	1	635	1025	5.62579e-05	1.12045e-05	2.77757e-05	0	1.01368e-05	0.000248502	2.449e-05	0	0.000554838	0.000275697	0.000497884	0	0	0	8.07826e-06	0.0044856	0.00803651
177	Bacteria	Proteobacteria	Alphaproteobacteria	Rhizobiales	Methylocystaceae	Pleomorphomonas		168276	TACGAAGGGGGCTAGCGTTGTTCGGAATTACTGGGCGTAAAGCGCACGTAGGCGGACTGTTAAGTCGGGGGTGAAATCCCAGGGCTCAACCCTGGAACTGCCTCCGATACTGGCTGTCTTGAGTCCGGGAGAGGTGAGTGGAATTCCGAGTGTAGAGGTGAAATTCGTAGATATTCGGAAGAACACCAGTGGCGAAGGCGGCTCACTGGCCCGGTACTGACGCTGAGGTGCGAAAGCGTGGGGAGCAAACAGG	Mongoliimonas terrestris strain MIMtkB18/Chthonobacter albigriseus strain ED7	0.9684	Rhizobiales sp. ETS-237	OTU 177 Rhizobiales sp. ETS-237	NR_157763.1/NR_156851.1	Jiao et al. (2017)/Kim et al. (2017)	25	3	25	8	7	6	8	4	15	858	9	0	0	3	1	0	1	0.000200921	3.36134e-05	0.000231464	7.29641e-05	7.09579e-05	5.32505e-05	0.00019592	3.57353e-05	0.000143493	0.0102847	0.000106689	0	0	2.92193e-05	8.07826e-06	0	7.84049e-06
178	Bacteria	Spirochaetes	[Brachyspirae]	[Brachyspirales]	A0-023			OTU-002195	TACGTATGGGGCAAGCGTTGTTCGGATTCACTGGGCGTAAAGGGCGTGTAGGTGGTGCGGTAAGTCGGATGTGAAATCTCCAGGCTCAACCTGGAAATTGCGTTCGAAACTGCCGTGCTTGAGTACCAGAGAGGGAGACGGAATTCCTGGTGTAGGGGTGAAATCTGTAGATATCAGGAAGAACACCGGTGGCGAAGGCGGTCTCCTGGCTGGATACTGACACTGAGGCGCGAAAGCTAGGGGAGCAAACAGG	Sediminispirochaeta smaragdinae DSM 11293	0.8314	Spirochaetales sp. ETS-805	OTU 178 Spirochaetales sp. ETS-805	NR_074741.1	Mavromatis et al. (2010)	750	16	1	1	3	0	1	40	139	59	92	0	3	1	0	0	3	0.00602763	0.000179272	9.25857e-06	9.12051e-06	3.04105e-05	0	2.449e-05	0.000357353	0.0013297	0.000707222	0.0010906	0	2.17601e-05	9.73975e-06	0	0	2.35215e-05
179	Bacteria	Cyanobacteria	Synechococcophycideae	Pseudanabaenales	Pseudanabaenaceae			OTU-000779	TACGGAGGATGCAAGCGTTATCCGGAATTATTGGGCGTAAAGCGTCCGCAGGTGGTTAATCAAGTCTGCTGTCAAAGGTCGGGGCTCAACTCCGAAATTGCAGTGGAAACTGGTTGACTAGAGTACGGTAGGGGTAGAGGGAATTCCCAGTGTAGCGGTGAAATGCGTAGATATTGGGAAGAACACCAGTGGCGAAGGCGCTCTACTGGGCCTGTACTGACACTGAGGGACGAAAGCTAGGGGAGCGAAAGGG	Halomicronema cf. metazoicum ITAC104/Leptolyngbya saxicola LEGE 07132	0.9449	Synechococcales sp. ETS-21	OTU 179 Synechococcales sp. ETS-21	MN581060.1/HQ832944.1	Unpublished/Brito et al. (2012)	2	2	8	36	31	8	5	8	136	960	292	1	3	1	0	0	0	1.60737e-05	2.2409e-05	7.40686e-05	0.000328338	0.000314242	7.10007e-05	0.00012245	7.14707e-05	0.001301	0.0115073	0.00346148	9.77269e-06	2.17601e-05	9.73975e-06	0	0	0
180	Bacteria	Verrucomicrobia	[Pedosphaerae]	[Pedosphaerales]				4328163	GTACAGAGGTCCCAAGCGTTGTTCGGATTCACTGGGCGTAAAGGGTGCGTAGGCGGTCGTGAAAGTCTGGTGTGAAAGCTTCGAGCTCAACTCGGAAACGGCATTGGAAACTACACGGCTAGAGGGTTGGATGGGGGACTGGAATTCTCGGTGTAGCAGTGAAATGCGTAGATATCGAGAGGAACACCGGTGGCGAAGGCGAGTCCCTGGACAACTCCTGACGCTGAGGCACGAAAGCTGGGGGAGCAAACAGGA	Limisphaera ngatamarikiensis strain NGM72.4	0.9176	Verrucomicrobiales sp. ETS-608	OTU 180 Verrucomicrobiales sp. ETS-608	NR_134756.1	Anders et al. (2015)	0	3	5	0	2	22	1	0	46	19	54	5	8	1	7	813	576	0	3.36134e-05	4.62929e-05	0	2.02737e-05	0.000195252	2.449e-05	0	0.000440044	0.000227749	0.000640137	4.88634e-05	5.80269e-05	9.73975e-06	5.65478e-05	0.00574299	0.00451612
181	Bacteria	Chloroflexi	Anaerolineae	MSB-1E9				OTU-001856	AACGTAGGACGCGAGCGTTATCCGGATTTACTGGGCGTAAAGTGCGTTGAGGCGGCTCTGTAAGTTGGACGTGAAAGCCCCAGGCTCAACCTGGGGAGGTCGTTCAATACTGCAGGGCTTGAGGGCAGCAGAGGGAGGTGGAATTCCCGGTGTAGTGGTGAAATGCGTAGATATCGGGAGGAACACCAGTGGCGAAGGCGACCTCCTGGGTTGTCCCTGACGCTGAAGGCGAAAGCTAGGGGAGCGAACGGG	Thermanaerothrix daxensis strain GNS-1	0.8656	Anaerolineaceae sp. ETS-138	OTU 181 Anaerolineaceae sp. ETS-138	NR_117865.1	Gregoire et al. (2011)	1566	0	0	0	0	0	5	0	160	60	143	0	0	0	0	0	0	0.0125857	0	0	0	0	0	0.00012245	0	0.00153059	0.000719209	0.00169518	0	0	0	0	0	0
182	Bacteria							OTU-001161	TACGTAGGGGGCAAGCGTTGTCCGGAATTACTGGGTGTAAAGGGCGTGTAGGCGACTCCTTAAGTTGAATGTGAAATCTCCCGGCTCAACTGGGAGGAGTCATTCAATACTGAGGGGATGTGAGGACAGAAGAGGGAAGTGGAATTCCCGGTGTAGCGGTAAAATGCGTAGATATCGGGAGGAACACCAGTGGCGAAGGCGGCTTCCTGGTCTGTCCCTGACGCTGAGGCGCGAAAGCTAGGGGAGCAAACGGG			Bacterium sp.	OTU 182 Bacterium sp.			747	0	0	7	2	5	25	0	153	89	164	0	0	0	0	0	0	0.00600352	0	0	6.38436e-05	2.02737e-05	4.43754e-05	0.00061225	0	0.00146362	0.00106683	0.00194412	0	0	0	0	0	0
183	Bacteria	AC1	SHA-114					OTU-001792	TACGGAGGTGGCGAGCGTTGTCCGGAATCACTGGGCGTAAAGGGTGTGTAGGCGGTCTGATGTGTCGGGTGTGAAAGCCTCTAACTTAATTAGAGAATTGCATCCGATACTATTGGGCTGGAGGCCGTGAGGGGAGAGTGGAACTCGCGGTGTAGCGGTAGAATGCGTGGATATCGCGAGGAATGCCGATGGCGAAGGCGGCTCTCTGGTGCGGTCCTCATATGAGGAGCCAATTAATTACTGTCTTCGGACAGTG	Uncultured candidate division AC1 bacterium clone US250M	0.9306	Bacterium sp.	OTU 183 Bacterium sp.	HM641002.1	Unpublished	654	0	0	0	0	0	8	0	143	86	108	0	1	0	0	0	0	0.00525609	0	0	0	0	0	0.00019592	0	0.00136796	0.00103087	0.00128027	0	7.25337e-06	0	0	0	0
184	Bacteria	Proteobacteria	Epsilonproteobacteria	Campylobacterales	Helicobacteraceae			OTU-000646	TACGGAGGGTGCAAGCGTTACTCGGAATCACTGGGCGTAAAGCGCATGTAGGCGGACTAACAAGTCAGGTGTGAAAGCCTATGGCTTAACCATAGAATTGCACTTGAAACTGTTAGTCTAGAGTGTGGGAGAGGCAGATGGAATTTCCGGTGTAGGGGTAAAATCCGTAGAGATCGGAAGGAATACCTATTGCGAAGGCGATCTGCTGGAACATCACTGACGCTCAGATGCGAAAGCGTGGGGAGCAAACAGG	Arcobacter mytili LMG 24559 strain F2075	0.9091	Campylobacteraceae sp. ETS-238	OTU 184 Campylobacteraceae sp. ETS-238	NR_044549.1	Collado et al. (2009)	0	2	0	277	220	592	0	2	0	0	0	16	31	0	0	0	2	0	2.2409e-05	0	0.00252638	0.00223011	0.00525405	0	1.78677e-05	0	0	0	0.000156363	0.000224854	0	0	0	1.5681e-05
185	Bacteria	OP9	OPB46	OPB72				OTU-000950	TACGTAAGGAGCGAGCGTTGTCCGGATTCACTGGGCGTAAAGAGCTCGTAGGTGGCCTTTCAGGTCCCATGTGAAAGCCCCCGGCTCAACCGGGGAGGGTCGTGGGAAACCGAAAGGCTTGAGGGCAGGAGAGGAGAGTGGAATTCCCGGTGTAGCGGTGAAATGCGTAGATATCGGGAGGAACACCAGTGGCGAAGGCGGCTCTCTGGTCTGTCCCTGACGCTGAGGAGCGAAAGCCAGGGGAGCGAACCGG	Uncultured Candidatus Atribacteria bacterium isolate DGGE gel band 3Pe-M2010-5bac	0.9528	Candidatus Atribacteria sp. ETS-1301	OTU 185 Candidatus Atribacteria sp. ETS-1301	KT897617.1	Frank et al. (2016)	2336	0	0	0	0	0	112	0	415	203	260	0	0	0	0	0	0	0.0187741	0	0	0	0	0	0.00274288	0	0.00396996	0.00243332	0.00308214	0	0	0	0	0	0
186	Bacteria	Proteobacteria	Deltaproteobacteria	Desulfobacterales	Desulfobacteraceae			OTU-000440	TACGGAGGGTGCGAGCGTTATTCGGAATTATTGGGCGTAAAGGGCGCGCAGGCGGTCTGTCAAGTCGGCTGTGAAATCCCGGGGCTCAACCCCGGAAGTGCGGTTGAAACTGACGGACTTGAGTATGGGAGAGGAAAGCGGAATTCCTGGTGTAGCGGTGAAATGCGTAGATATCAGGAGGAACACCGGTGGCGAAGGCGGCTTTCTGGACCAATACTGACGCTGAGGTGCGAAGGCGCGGGGAGCAAACAGG	Desulfosalsimonas propionicica strain PropA	0.9289	Desulfobacteraceae sp. ETS-239	OTU 186 Desulfobacteraceae sp. ETS-239	NR_115678.1	Kjeldsen et al. (2007)	0	35	6	166	294	688	0	1	0	0	0	0	0	11	0	0	9	0	0.000392157	5.55514e-05	0.001514	0.00298023	0.00610606	0	8.93384e-06	0	0	0	0	0	0.000107137	0	0	7.05644e-05
187	Bacteria	Bacteroidetes	Bacteroidia	Bacteroidales				OTU-001065	TACGGAGGATGCAAGCGTTATCCGGATTCATTGGGTTTAAAGGGTGCGTAGGCGGGCTGGTAAGTCAGTGGTGAAATTTTGCAGCTTAACTGTAAACGTGCCATTGATACTATCAGTCTTGAGTTTGGTCAAGGTAGGCGGAATGTGTAATGTAGCGGTGAAATGCTTAGATATTACACAGAACACCGATTGCGAAGGCAGCTTACTGGGCCAATACTGACGCTGAGGCACGAAAGCGTGGGGAGCAAACAGG	Tangfeifania diversioriginum strain G22	0.9012	Prolixibacteraceae sp. ETS-322	OTU 187 Prolixibacteraceae sp. ETS-322	NR_134211.1	Unpublished	1699	0	0	0	0	0	7	0	367	173	372	0	1	0	0	0	0	0.0136546	0	0	0	0	0	0.00017143	0	0.00351079	0.00207372	0.00440983	0	7.25337e-06	0	0	0	0
188	Bacteria	Verrucomicrobia	[Pedosphaerae]	[Pedosphaerales]				OTU-000679	TACAGAGGTCCCAAGCGTTGTTCGGATTCACTGGGCGTAAAGGGTGCGTAGGTGGTTTAATAAGTCTGATGTGAAATCTCGGAGCTTAACTCTGAAACGGCATCGGATACTATTTGGCTTGAGGGCTGGAGGGGGGACTGGAATTCTCGGTGTAGCAGTGAAATGCGTAGATATCGAGAGGAACGCCAATGGCGAAGGCTAGTCTCTGGACAGCACCTGACACTGAGGCACGAAAGCTAGGGGAGCAAACAGG	Limisphaera ngatamarikiensis strain NGM72.4	0.8775	Verrucomicrobiales sp. ETS-609	OTU 188 Verrucomicrobiales sp. ETS-609	NR_134756.1	Anders et al. (2015)	0	0	0	88	106	580	0	0	0	0	0	13	14	0	2	0	12	0	0	0	0.000802605	0.00107451	0.00514755	0	0	0	0	0	0.000127045	0.000101547	0	1.61565e-05	0	9.40859e-05
189	Bacteria	Verrucomicrobia	[Pedosphaerae]	[Pedosphaerales], , ,				OTU-001719	TACAGAGGTCCCAAGCGTTGTTCGGATTCACTGGGCGTAAAGGGTGCGCAGGCGGTGGGGTAAGTTTGGTGTGAAAGCTCCGGGCTCAACCCGGAAATTGCATCAAATACTATCCCGCTGGAGGGTTGGAGAGGGGACTGGAATTCTCGGTGTAGCAGTGAAATGCGTGGATATCGAGAGGAACACCAGTGGCGAAGGCGAGTCCCTAGACAACTCCTGACGCTCAGGCACGAAAGCTAGGGGAGCAAACAGG	Limisphaera ngatamarikiensis strain NGM72.4	0.8824	Verrucomicrobiales sp. ETS-610	OTU 189 Verrucomicrobiales sp. ETS-610	NR_134756.1	Anders et al. (2015)	1150	0	0	0	0	0	13	0	175	116	172	0	0	0	0	0	0	0.00924237	0	0	0	0	0	0.00031837	0	0.00167408	0.00139047	0.00203895	0	0	0	0	0	0
190	Archaea	Crenarchaeota	MCG	pGrfC26				OTU-002622	TACCAGCTCTCCGAGTGGTGGGGATGTTTATTGGGCTTAAAGCATCCGTAGCCGGCTGGGCAAGTCCCCTGTTAAATCTAACGATTTAATCGTTAGATTGCGGGGGATACTGCTCGGCTAGGGGACGAGAGAGGCCGACGGTATTCCCGGGGTAGGGGTGAAATCCTATAATCCCGGGAGGACCACCAGTGGCGAAGGCTGTCGGCTAGAACGCGCCCGACGGTGAGGGATGAAAGCTGGGGGAGCGAACCGG	Thermosphaera aggregans DSM 11486/Thermosphaera aggregans DSM 11486 strain M11TL	0.8379	Desulfurococcales sp. ETS-411	OTU 190 Desulfurococcales sp. ETS-411	NR_074380.1/NR_044908.1	Spring et al. (2010)/Burggraf et al. (1997)	746	0	0	8	7	2	2	15	210	135	210	0	2	1	1	0	0	0.00599548	0	0	7.29641e-05	7.09579e-05	1.77502e-05	4.898e-05	0.000134008	0.0020089	0.00161822	0.00248942	0	1.45067e-05	9.73975e-06	8.07826e-06	0	0
191	Bacteria	Chloroflexi	Anaerolineae	Anaerolineales	Anaerolinaceae	T78		4330358	CACGTAGGAGGTAAACGTTATCCGGATTTACTGGGCGTAAAGCGCGTGTAGGTGGTTCTGTAAGTAGGGCGTGAAAGCTCCTGGCTCAACTGGGAGAGGCCGTTCTAAACTGCAGAGCTAGAGGATGGTAGAGGGAGGTGGAATTCCGGGTGTAGCGGTGGAATGCGCAGATATCCGGAGGAACACCAGTGGCGAAAGCGGCCTCCTGGACCATTCCTGACACTCAGACGCGAAAGCTAGGGTAGCAAACGGG	Leptolinea tardivitalis strain YMTK-2	0.9127	Anaerolineaceae sp. ETS-139	OTU 191 Anaerolineaceae sp. ETS-139	NR_040971.1	Yamada et al. (2005)	1489	0	0	0	0	0	0	0	282	159	233	0	0	0	0	0	0	0.0119669	0	0	0	0	0	0	0	0.00269766	0.0019059	0.00276207	0	0	0	0	0	0
192	Bacteria	Chloroflexi	Anaerolineae	SB-34				OTU-001651	AACGTAGGAGACAAGCGTTATCCGGATTTACTGGGCGTAAAGCGCGTGCAGGCGGTCTGGTAAGTCGGGCGTGAAAGCTCCTGGCTCAACTGGGAGAGGCCGTCCGAAACTGCCAGACTTGAGGGCAGAAGAGGGAGGTGGAATTCCGGGTGTAGTGGTGAAATGCGTAGATATCCGGAGGAACACCAGTGGCGAAGGCGGCCTCCTGGACTGTCCCTGACGCTCAGACGCGAAAGCTAGGGGAGCGAACGGG	Thermomarinilinea lacunifontana strain SW7/Bellilinea caldifistulae strain GOMI-1	0.8929	Anaerolineaceae sp. ETS-140	OTU 192 Anaerolineaceae sp. ETS-140	NR_132293.1/NR_041354.1	Nunoura et al. (2013)/Yamada et al. (2007)	1698	1	0	0	0	0	3	0	184	31	63	0	0	0	0	0	0	0.0136466	1.12045e-05	0	0	0	0	7.347e-05	0	0.00176018	0.000371591	0.000746826	0	0	0	0	0	0
193	Bacteria	Chloroflexi	Anaerolineae	SBR1031	oc28			OTU-002838	TACGTAGGTGGCAAGCGTTATCCGGATTTACTGGGCGTAAAGCGTGTGCAGGCTGTTGCACAAGTGGTGTATGAAAGCGCCGGGCTTAACTCGGCGAGGTTATGCCAGACTGTGTGGCTTGAGGCATTCAGAGGGACATGGAATTCCGGGTGTAGTGGTGAAATGCGTAGATATCCGGAGGAACTCCAGAGGCGAAGGCGGTGTCCTGGGAATGACCTGACGCTCAGACACGAAAGCATGGGGAGCGAACGGG	Thermomarinilinea lacunifontana strain SW7	0.8249	Anaerolineales sp. ETS-141	OTU 193 Anaerolineales sp. ETS-141	NR_132293.1	Nunoura et al. (2013)	2	0	0	0	0	0	6	0	336	281	601	0	0	0	0	0	0	1.60737e-05	0	0	0	0	0	0.00014694	0	0.00321423	0.00336829	0.00712448	0	0	0	0	0	0
194	Bacteria	SR1						OTU-000667	TACGTAGGTCCCAAGCGTTATCCGGATTTACTGGGCGTAAAGTGTCCGTAGCCCGATAAACAAGTCTGTTTTCAAATACCTCGACTCAATCAAGGGAAGGGAATAGATACTGTTTATCTAGAGATCTTTGGAGGTTAGTGGAATTTCCGGTGGAGCGGTGAAATGCGTTGATATCGGAAAGAATGCCGAAAGCGAAAGCAGCTAACTACAATACATCTGACGGTGAGGGACGACAGTTTGGGGAGCAAACGGG	Uncultured candidate division SR1 bacterium clone 664	0.9407	Bacterium sp.	OTU 194 Bacterium sp.	MF043026.1	Câmara dos Reis et al. (2019)	0	0	629	0	0	0	0	83	0	0	0	27	50	3	2	2	0	0	0	0.00582364	0	0	0	0	0.000741508	0	0	0	0.000263863	0.000362668	2.92193e-05	1.61565e-05	1.41279e-05	0
195	Bacteria	OP1	OPB14					OTU-001564	GACGTAGGGGGCAAGCGTTATCCGGATTTACTGGGCGTAAGGGGCGCCTAGGCGGTTCAGTAAGTCGTCCGTGAAATTCCCCGGCTCAACCGGGGGAAGTCGGATGAGACTGCTGGGCTAGGGGGCGGCAGAGGAAGGTGGAACGGCCGGAGTAGCGGTGAAATGCGTTGATACCGGCCGGTACCCCGATGGCGAAGGCAACCTTCTGGGCCGTACCCGACGCTGACGCGCGAAAGCGTGGGGAGCAAACCGG	Uncultured candidate division OP1 bacterium clone NRB35	0.8972	Bacterium sp.	OTU 195 Bacterium sp.	HM041952.1	Kobayashi et al. (2012)	1275	0	0	0	0	0	1	0	204	82	156	0	0	0	0	0	0	0.010247	0	0	0	0	0	2.449e-05	0	0.0019515	0.000982919	0.00184928	0	0	0	0	0	0
196	Bacteria	Armatimonadetes	[Fimbriimonadia]	[Fimbriimonadales]				OTU-001940	TACGTAGGGGGCGAGCGTTGTCCGGATTTACTGGGCGTAAAGGGCGCGTAGGCGGTCTGGCAAGCGAGGGGTGAAAGCCCGCGGCTTAACCGCGGAATTGCTCTTCGAACTGCCGGACTAGAGGCCGGGAGAGGGGAGTGGAATTGCCGGTGTAGCGGTGAAATGCGTAAATATCGGCAAGAACGCCAGTGGTGAAGACGGCTCCCTAGAACGGTCCTGACGCTGAGGCGCGAAAGCTGGGGGAGCGAACCGG			Bacterium sp.	OTU 196 Bacterium sp.			790	0	0	0	0	0	0	0	68	19	38	0	0	0	0	0	0	0.0063491	0	0	0	0	0	0	0	0.0006505	0.000227749	0.000450466	0	0	0	0	0	0
197	Bacteria	Chloroflexi	Anaerolineae	Anaerolineales	Anaerolinaceae	SHD-14		OTU-001857	CACGTAGGAGACTAGCGTTATTCGGATTTACTGGGCGTAAAGCGCGTGCAGGCGGTTCGGTAAGTTGGATGTGAAAGCTCCCGGCTTAACTGGGAGAGGTCGTTCAATACTGTCGGACTTGAGAGTGGTAGAGGGAGGTGGAATTCCGGGTGTAGTGGTAAAATGCGTAGATATCCGGAAGAACACCAGTGGCGAAAGCGGCCTCCTGGACCATTTCTGACGCTCAGACGCGAAAGCTAGGGTAGCGAACGGG	Bellilinea caldifistulae strain GOMI-1	0.9565	Bellilinea sp. ETS-142	OTU 197 Bellilinea sp. ETS-142	NR_041354.1	Yamada et al. (2007)	664	0	0	1	1	0	0	0	88	39	84	0	0	0	0	0	0	0.00533646	0	0	9.12051e-06	1.01368e-05	0	0	0	0.000841823	0.000467486	0.000995768	0	0	0	0	0	0
198	Bacteria	Acidobacteria	Solibacteres	Solibacterales	Solibacteraceae			OTU-002583	TACGTAGGCAGCAAGCGTTGTTCGGAATTACTGGGCGTAAAGGGTGCGTAGGCGGTGCTCTAAGTTTGGTGTGAAATCTCCCGGCTCAACTGGGAGGGTGCGCCGAAGACTGGGGTGCTGGAGTGCGGGAGAGGAAAGCGGAATTCCTGGTGTAGCGGTGAAATGCGTAGAGATCAGGAGGAACACCTGCGGTGTAGACGGCTTTCTGGACCGTAACTGACGCTGAGGCACGAAAGCGTGGGTAGCAAACAGG	Paludibaculum fermentans strain P105	0.9091	Bryobacteraceae sp. ETS-457	OTU 198 Bryobacteraceae sp. ETS-457	NR_134120.1	Kulichevskaya et al. (2014)	0	0	0	0	0	0	206	0	20	267	50	0	0	0	0	0	0	0	0	0	0	0	0	0.00504494	0	0.000191323	0.00320048	0.000592719	0	0	0	0	0	0
199	Bacteria	Chloroflexi	Anaerolineae	S0208				OTU-000729	AACGTAGGGGACAAGCGTTATCCGGAATTACTGGGCGTAAAGCGCCCGCAGGCGGTTGGTTAAGATAGACGTGAAAGCTCCCGGCTTAACCGGGAGAGGTCGTTTAAGACTGGCCAGCTGGAGGCTGAGAGAGGAGAGCGGAATTCCCGGTGTAGTGGTGGAATGCGTAGATATCGGGAGGAACACCAGTGGCGCAAGCGGCTCTCTGGCTCAGACCTGACGCTGAGGGGCGAAAGCGTGGGGAGCGAACGGG	Litorilinea aerophila strain PRI-4131	0.8651	Caldilineaceae sp. ETS-143	OTU 199 Caldilineaceae sp. ETS-143	NR_132330.1	Kale et al. (2013)	0	0	18	699	55	51	0	0	0	0	0	2	0	3	3	0	0	0	0	0.000166654	0.00637524	0.000557527	0.000452629	0	0	0	0	0	1.95454e-05	0	2.92193e-05	2.42348e-05	0	0
200	Bacteria	Chloroflexi	Anaerolineae	SJA-15				OTU-000706	AACGTAGGAGGCGAGCGTTATCCGGATTTACTGGGCGTAAAGCGCACGCAGGCGGCTCCGTTAGTCGGACGTGAAAGCTCCTGGCTTAACTGGGAGAGGCCGTTCGATACTGCGGGGCTTGAGGTTGGGAGAGGGGTGTGGAATTCCCGGTGTAGCGGTGGAATGCGTAGATATCGGGAGGAACACCTGTGGCGAAGGCGGCACCCTGGCCCACACCTGACGCTGAGGTGCGAAAGCGTGGGGAGCAAACAGG	Litorilinea aerophila strain PRI-4131	0.8956	Caldilineaceae sp. ETS-144	OTU 200 Caldilineaceae sp. ETS-144	NR_132330.1	Kale et al. (2013)	2781	0	6	0	0	0	2	0	452	179	348	4	2	2	0	0	0	0.0223505	0	5.55514e-05	0	0	0	4.898e-05	0	0.00432391	0.00214564	0.00412532	3.90907e-05	1.45067e-05	1.94795e-05	0	0	0
201	Bacteria	Proteobacteria	Deltaproteobacteria	BPC076				OTU-001952	TACGGAGGGTGCAAGCGTTGTTCGGAATTACTGGGCGTAAAGCGCGTGTAGGTGGTTGAGCAAGTCAGATGTGAAAGCCTTTCGCTTAACGAAAGAAGTGCATTTGAAACTGCTCGGCTGGAGTACGGGAGAGGAGAGTGGAATTCCCGGTGTAGAGGTGAAATTCGTAGATATCGGGAGGAACACCAGTGGCGAAGGCGACTCTCTGGTCCGATACTGACACTGAGACGCGAAAGCGTGGGGAGCAAACAGG	Desulfatiglans anilini strain Ani1	0.8854	Desulfobacteraceae sp. ETS-240	OTU 201 Desulfobacteraceae sp. ETS-240	NR_025348.1	Hippe et al. (2003)	951	2	0	1	0	0	0	4	113	55	109	0	0	5	0	0	0	0.00764304	2.2409e-05	0	9.12051e-06	0	0	0	3.57353e-05	0.00108098	0.000659275	0.00129213	0	0	4.86988e-05	0	0	0
202	Bacteria	Proteobacteria	Deltaproteobacteria	Myxococcales				509283	ATACGGAGGGTGCAAACGTTGTTCGGAATCACTGGGCGTAAAGCGCGTGTAGGCGGCACGTTAAGTCAGATGTGAAAGCCCACGGCTTAACCGTGGAAGAGCATTTGAAACTGGCGAGCTAGAGTACGGGAGAGGGTGGTAGAATTCCCGGTGTAGAGGTGAAATTCGTAGATATCGGGAGGAATACCGGTGGCGAAGGCGGCCACCTGGACCCGATACTGACGCTGAGACGCGAAAGCGTGGGGAGCAAACAGGA	Desulfofustis glycolicus strain PerGlyS	0.918	Desulfobulbaceae sp. ETS-241	OTU 202 Desulfobulbaceae sp. ETS-241	NR_026354.1	Friedrich et al. (1996)	0	0	0	102	553	80	37	0	0	0	0	0	0	0	0	0	0	0	0	0	0.000930292	0.00560568	0.000710007	0.00090613	0	0	0	0	0	0	0	0	0	0
203	Archaea	Crenarchaeota	MCG	pGrfC26				OTU-001652	TACCAGCTCTCCGAGTGGTGGGGACGCTTATTGGGCCTAAAGCATCCGTAGCTGGCTGGGCAAGTCCCCTGTTAAATCCAGCGATTTAATCGTTGGACTGCGGAGGATACTGTCCAGCTAGGGGGCGGGAGAGGCCGACGGTATTCTCGGGGTAGGGGTGAAATCTTATAATCCCGGGAGGACCACCAGTGGCGAAGGCTGTCGGCTAGAACGCGCCCGACGGTGAGGGATGAAAGCTGGGGGAGCGAACCGG	Staphylothermus hellenicus strain DSM 12710	0.8465	Desulfurococcales sp. ETS-412	OTU 203 Desulfurococcales sp. ETS-412	NR_074532.1	Anderson et al. (2011)	649	0	0	0	0	0	0	0	178	124	153	0	0	0	0	0	0	0.00521591	0	0	0	0	0	0	0	0.00170278	0.00148636	0.00181372	0	0	0	0	0	0
204	Archaea	Crenarchaeota	MCG					OTU-001728	CACCAGCCCCTCGAGTGGTGGAGACGATTATTGGGCCTAAAGCGTCCGTAGCCGGCCCGGTAAGTCCTCCGTTAAATCCGGCGTCCCAAGCGTCGGACTGCGGAGGATACTGCCAGGCTTGAGGGTGGGAGAGGCCAGCGGTATTCCCGGGGTAGGGGCGAAATCCGTTGATCCCGGGAGGACCACCAGTGGCGAAGGCGGCTGGCTTGAACACGCCTGACGGTGAGGGACGAAAGCTGGGGGAGCGAATCGG	Desulfurococcus mucosus DSM 2162	0.8549	Desulfurococcales sp. ETS-413	OTU 204 Desulfurococcales sp. ETS-413	NR_102882.1	Wirth et al. (2011)	911	0	5	2	4	1	4	1	168	70	185	0	1	8	3	0	0	0.00732156	0	4.62929e-05	1.8241e-05	4.05474e-05	8.87508e-06	9.796e-05	8.93384e-06	0.00160712	0.000839077	0.00219306	0	7.25337e-06	7.7918e-05	2.42348e-05	0	0
205	Bacteria	Proteobacteria	Deltaproteobacteria					OTU-002883	TACGGAGGGTGCAAGCGTTGTCCGGAATTATTGGGCGTAAAGGGCGTGTAGGCGGCTTTGCAAGTCTGGTGTGAAAGCCCCCGGCTCAACCGGGGAAGTGCATCGGAAACTGCAAGGCTTGAGTGCGGGAGAGGGAGGTGGAATTCCCAGTGTAGCGGTGAAATGCGTAGATATTGGGAGGAACACCGGTTGCGAAGGCGGCCTCCTGGACCGTCACTGACGCTGAGACGCGAAAGCGTGGGGAGCAAACAGG	Geoalkalibacter ferrihydriticus strain Z-0531	0.9091	Geobacteraceae sp. ETS-242	OTU 205 Geobacteraceae sp. ETS-242	NR_043709.1	Zavarzina et al. (2006)	185	0	0	0	0	0	4	0	367	201	427	0	1	0	0	0	0	0.00148682	0	0	0	0	0	9.796e-05	0	0.00351079	0.00240935	0.00506182	0	7.25337e-06	0	0	0	0
206	Bacteria	Verrucomicrobia	Verrucomicrobiae	Verrucomicrobiales	Verrucomicrobiaceae	Luteolibacter		4327352	TACGAAGGTCCCGAGCGTTGTTCGGAATCACTGGGCGTAAAGGGAGCGTAGGCGGTGCGGCAAGTCAGATGTGAAATCCCGGGGCTCAACCCCGGAACTGCATCCGATACTGCCGTGCTAGAGGATTGGAGAGGTAGCTGGAATTCACGGTGTAGCAGTGAAATGCGTGGATATCGTGAGGAACACTCGTGGCGAAAGCGAGCTACTGGACAACTCCTGACGCTGAGGCTCGAAGGCCGGGGGAGCGAAAGGG	Luteolibacter yonseiensis strain EBTL01/Luteolibacter luojiensis strain DR4-30	0.9526	Luteolibacter sp. ETS-611	OTU 206 Luteolibacter sp. ETS-611	NR_109549.1/NR_109500.1	Park et al. (2013)/Jiang et al. (2012)	0	0	0	670	364	481	150	2	0	0	1	0	0	0	0	0	6	0	0	0	0.00611074	0.00368981	0.00426892	0.0036735	1.78677e-05	0	0	1.18544e-05	0	0	0	0	0	4.7043e-05
207	Bacteria	Verrucomicrobia	Verrucomicrobiae	Verrucomicrobiales	Verrucomicrobiaceae	Luteolibacter		546058	ATACGAAGGTCCCGAGCGTTGTTCGGAATCACTGGGCGTAAAGGGAGCGTAGGCGGCGTGGCAAGTCAGATGTGAAATCCCGGGGCTCAACCCCGGAACTGCATCCGATACTGCCGTGCTAGAGGATTGGAGAGGTAGCTGGAATTCACGGTGTAGCAGTGAAATGCGTGGATATCGTGAGGAACACTCGTGGCGAAAGCGAGCTACTGGACAACTCCTGACGCTGAGGCTCGAAGGCCAGGGGAGCGAAAGG	Luteolibacter gellanilyticus strain CB-286403	0.9605	Luteolibacter sp. ETS-612	OTU 207 Luteolibacter sp. ETS-612	NR_158117.1	Pascual et al. (2017)	0	0	2	563	295	467	110	0	0	0	0	1	0	0	0	0	6	0	0	1.85171e-05	0.00513485	0.00299037	0.00414466	0.0026939	0	0	0	0	9.77269e-06	0	0	0	0	4.7043e-05
208	Bacteria	Proteobacteria	Deltaproteobacteria	Desulfuromonadales	Pelobacteraceae			278333	ATACGGAGGGTGCAAGCGTTGTTCGGAATTATTGGGCGTAAAGCGCGCGCAGGCGGTCTGTTAAGTCTGATGTGAAAGCCCCGGGCTCAACCCGGGAAGTGCATTGGAAACTGGCAGACTTGAGTACGGGAGAGGGAAGTGGAATTCCGAGTGTAGGGGTGAAATCCGTAGATATTCGGAGGAACACCGGTGGCGAAGGCGGCTTCCTGGACCGATACTGACGCTGAGGCGCGAAAGCGTGGGGAGCAAACAGGA	Pelobacter carbinolicus DSM 2380/Pelobacter acetylenicus strain WoAcy1/Pelobacter venetianus strain Gra PEG 1	0.9765	Pelobacter sp. ETS-243	OTU 208 Pelobacter sp. ETS-243	NR_075013.1/NR_029238.1/NR_044779.1	Aklujkar et al. (2012)/Evers et al. (1993)/Lonergan et al. (1996)	0	6	10	512	578	407	164	0	0	1	0	0	0	0	0	0	2	0	6.72269e-05	9.25857e-05	0.0046697	0.0058591	0.00361216	0.00401636	0	0	1.19868e-05	0	0	0	0	0	0	1.5681e-05
209	Bacteria	Chloroflexi	Anaerolineae	SBR1031	SJA-101			OTU-000632	AACGTAGGAGGCGAGCGTTATCCGGATTTACTGGGCGTAAAGCGCAGGTAGGTGGTTGCTTAAGTCATGCGTGAAAGCTCCCGGCTTAACCGGGAGAGGTCGTGTGAAACTGGGCAACTAGAGGCAGGTAGAGGCAGACGGAATTCCGGGTGGAGTGGTGAAATGCGTAGAGATCCGGAGGAACACCAGTGGCGAAGGCGGTCTGCTGGCCCTGACCTGACACTCAGATGCGAAAGCATGGGGAGCGAACGGG	Ornatilinea apprima strain P3M-1	0.8353	Anaerolineales sp. ETS-145	OTU 209 Anaerolineales sp. ETS-145	NR_109544.1	Podosokorskaya et al. (2013)	0	0	0	345	628	91	0	1	0	0	0	0	0	0	0	0	0	0	0	0	0.00314658	0.00636594	0.000807633	0	8.93384e-06	0	0	0	0	0	0	0	0	0
210	Bacteria	Chlorobi	OPB56					OTU-000057	TACGTAGGACCCAAGCGTTATCCGGATTCACTGGGTGTAAAGGGTGTGTAGGCGGGCGTGCGCGTCCGGGGTGAAAGGTTCCGGCTCAACCGGAAATATGCCTTGGATACGGCACGTCTTGAGTGCGGGAGAGGACGGTGGAATTCCTGGTGTAGCGGTGAAATGCGTAGATATCAGGAGGAACACCAGTGGCGAAGGCGGCCGTCTGGCCCGCAACTGACGCTGAAACACGAAAGCGTGGGGATCAAACAGG	Rhodothermus marinus DSM 4252 strain R-10	0.8504	Bacteroidetes sp. ETS-322	OTU 210 Bacteroidetes sp. ETS-322	NR_029282.2	Sako et al.(1996)	0	0	0	0	0	14	0	0	0	0	0	0	0	0	0	861	553	0	0	0	0	0	0.000124251	0	0	0	0	0	0	0	0	0	0.00608205	0.00433579
211	Bacteria	Chloroflexi	Anaerolineae	SBR1031	SJA-101			OTU-000593	AACGTAGGAGGCGAGCGTTATCCGGAATTACTGGGCGTAAAGCGCGGGCAGGCGGTGGCTTAAGTCATGCGTGAAAGCGCCCGGCTCAACCGGGCGAGGCCGTGTGAAACTGGGTCACTGGAGGCAGGTAGAGGCAGACGGAATTCCGGGTGGAGTGGTGAAATGCGTAGAGATCCGGAGGAACACCAGTGGCGAAGGCGGTCTGCTGGGCCTGACCTGACGCTCAGCCGCGACAGCATGGGGAGCGAACGGG	Chloroflexus aurantiacus J-10-fl	0.8226	Chloroflexales sp. ETS-146	OTU 211 Chloroflexales sp. ETS-146	NR_074263.1	Unpublished	0	0	0	329	538	288	0	0	0	0	0	0	0	0	0	1	4	0	0	0	0.00300065	0.00545362	0.00255602	0	0	0	0	0	0	0	0	0	7.06394e-06	3.1362e-05
212	Bacteria	Proteobacteria	TA18	CV90				OTU-000528	TACGGAGGGTGCAAGCGTTGCTCGGAATTATTGGGCGTAAAGCGTATGTAGGCGGTTTCTTAAGTCTGATGTGAAATCCCAGGGCTTAACCCTGGAACTGCATTGGATACTGGGAAGCTAGAGAATGGTAGAGGATGGTGGAATTCCTGGTGTAGGGGTGAAATCCGTAGATATCAGGAGGAACATCAGAGGCGAAGGCGGCCATCTGGACCATGTCTGACGCTGAGATACGAAAGCGTGGGGAGCAAACAGG	Geomonas terrae strain Red111/Geobacter metallireducens strain GS-15	0.878	Geobacteraceae sp. ETS-244	OTU 212 Geobacteraceae sp. ETS-244	NR_165026.1/NR_075011.1	Xu et al. (2019)/Aklujkar et al. (2009)	0	0	0	527	689	95	0	1	0	0	0	0	0	0	0	0	5	0	0	0	0.00480651	0.00698429	0.000843133	0	8.93384e-06	0	0	0	0	0	0	0	0	3.92025e-05
213	Archaea	Crenarchaeota	Thaumarchaeota	Nitrososphaerales	Nitrososphaeraceae			101095	AACCAGCACCTCGAGTGGTCAGGAGGTTTATTGGGCCTAAAGCATCCGTAGCCGGTTGTCTAAGTCTTCGGTTAAATCTATGCGCTTAACGTATAGGCCGCCGAGGATACTGGACAGCTAGGGAGTGGGAGAGGTACACGGTACTCAATAGGAAGGGGTAAAATCCTTTGATCTATTGATGACCACCTGTGGCGAAGGCGGTGTACCAGAACACGTTCGACGGTGAGGGATGAAAGCTGGGGGAGCAAACCGG	Nitrosopumilus oxyclinae strain HCE1	0.9209	Nitrosopumilaceae sp. ETS-554	OTU 213 Nitrosopumilaceae sp. ETS-554	NR_159207.1	Qin et al. (2017)	0	0	0	3	0	3	1	0	457	223	643	0	0	1	0	0	0	0	0	0	2.73615e-05	0	2.66252e-05	2.449e-05	0	0.00437174	0.00267306	0.00762237	0	0	9.73975e-06	0	0	0
214	Bacteria	Bacteroidetes	[Saprospirae]	[Saprospirales]	Saprospiraceae			OTU-003038	TACGGAGGGTGCAAGCGTTATCCGGAATCACTGGGTTTAAAGGGTGCGTAGGCGGCTAGATAAGTCAGAGGTGAAAGCTTGCAGCTTAACTGCGAAACTGCCTTTGATACTGTATAGCTTGAAAGGAGCTGAGGTCAGCAGAATGTGGCATGTAGCGGTGAAATGCATAGATATGCCATAGAATACCAATTGCGAAGGCAGCTGGCTGGGCTTACTTTGACGCTGAGGCACGAAAGCGTGGGGATCGAACAGG	Membranicola marinus strain CZ-AZ5	0.9062	Saprospiraceae sp. ETS-323	OTU 214 Saprospiraceae sp. ETS-323	NR_148805.1	Li et al. (2016)	6	0	0	0	0	0	0	0	179	1219	99	0	1	0	3	0	0	4.8221e-05	0	0	0	0	0	0	0	0.00171235	0.0146119	0.00117358	0	7.25337e-06	0	2.42348e-05	0	0
215	Bacteria	Planctomycetes	Planctomycetia	Pirellulales	Pirellulaceae			OTU-000571	GACGAACCGTCCAAACGTTATTCGGAATCACTGGGCTTAAAGGGTGCGTAGGCGGCACGGCAAGTTGGGTGTGAAAGCCCTCGGCTCAACCGAGGAATTGCGCCCAAAACTGCCGCGCTCGAGGGAGACAGAGGTGAGCGGAACTTAGGGTGGAGCGGTGAAATGCGTTGATATCCTAAGGAACACCGGTGGCGAAAGCGGCTCACTGGGTCTCTTCTGACGCTGAGGCACGAAAGCTAGGGGAGCGAACGG	Thermostilla marina strain SVX8	0.9365	Thermoguttaceae sp. ETS-755	OTU 215 Thermoguttaceae sp. ETS-755	NR_148598.1	Slobodkina et al. (2016)	0	2	0	0	0	20	0	0	0	0	0	0	0	0	0	475	692	0	2.2409e-05	0	0	0	0.000177502	0	0	0	0	0	0	0	0	0	0.00335537	0.00542562
216	Bacteria	Bacteroidetes	Cytophagia	Cytophagales	Cytophagaceae			OTU-002043	TACGTAGGTGGCAAGCGTTGTCCGGATTTATTGGGTTTAAAGGGTGCGTAGGCGGTCTGGTAAGTCAGTGGTGAAATACGGCAGCTTAACTGTCGAGGTGCCATTGATACTGTCGGACTTGAGTACAGACGAGGTAGGCGGAATTGACGGTGTAGCGGTGAAATGCTTAGATATCGTCAAGAACACCGATAGCGAAGGCAGCTTACTAGACTGTAACTGACGCTGAGGCACGAAAGTGTGGGGATCAAACAGG	Chryseolinea soli strain KIS68-18/Chryseolinea serpens strain RYG	0.9249	Cytophagales sp. ETS-324	OTU 216 Cytophagales sp. ETS-324	NR_165708.1/NR_108511.1	Lee et al. (2019)/Kim et al. (2013)	12	0	0	0	0	0	0	0	510	244	690	0	0	0	0	0	0	9.64421e-05	0	0	0	0	0	0	0	0.00487875	0.00292478	0.00817952	0	0	0	0	0	0
217	Bacteria	Acidobacteria	RB25					OTU-000662	TACGGAGGGGGCCAGCGTTGTTCGGAATCATTGGGCGTAAAGGGCGCGTAGGCGGCTTTTCAAGTCAAAGGTGAAATCCCTCGGCTCAACCGGGGAACTGCCTTTGATACTGTTGGGCTTGAGTCCCGGAGAGGGTGGCGGAATTCCGAGTGTAGCGGTGAAATGCGTAGATACTCGGAGGAACACCGGTGGCGAAGGCGGCCACCTGGACGGGTACTGACGCTGAGGCGCGAAAGCTAGGGGAGCAAACAGG	Uncultured Acidobacteriaceae bacterium, clone Sylt 38	0.9606	Acidobacteriales sp. ETS-458	OTU 217 Acidobacteriales sp. ETS-458	AM040134.1	Musat et al. (2006)	0	0	0	245	184	570	0	0	0	0	0	0	0	0	0	0	4	0	0	0	0.00223452	0.00186518	0.0050588	0	0	0	0	0	0	0	0	0	0	3.1362e-05
218	Bacteria	Verrucomicrobia	[Spartobacteria]	[Chthoniobacterales]	[Chthoniobacteraceae]	Candidatus Xiphinematobacter		616088	TACAGAGGTCTCAAGCGTTGTTCGGATTCATTGGGCGTAAAGGGTGCGCAGGCGGCGTGGTAAGTTGAGTGTGAAATCCCGAGGCTTAACCTCGGAACTGCACTCAATACTGCCATGCTCGAGGAATGTAGAGGAGAGTGGAATTCACGGTGTAGCAGTGAAATGCGTAGATATCGTGAGGAAGACCAGTTGCGAAGGCGACTCTCTGGGCATTTCCTGACGCTCAGGCACGAAGGCCAGGGGAGCAAACGGG	Uncultured Candidatus Xiphinematobacter sp. clone 1d_101282	0.9723	Candidatus Xiphinematobacter sp. ETS-613	OTU 218 Candidatus Xiphinematobacter sp. ETS-613	MG804353.1	Yue et al. (2018)	1	0	0	0	0	0	1	0	20	872	12	0	0	0	0	0	0	8.03684e-06	0	0	0	0	0	2.449e-05	0	0.000191323	0.0104525	0.000142253	0	0	0	0	0	0
219	Bacteria	Planctomycetes	Phycisphaerae	Phycisphaerales				OTU-001269	TACGAGAGGCCCGAGCGTTACTCGGAATCACTGGGCTTAAAGGGTGCGCAGGCGGATCGGCAGGCATCTTGTGAAATCCCCCGGCTCAACCGGGGAATAGCGGGGTGAACCTCCGGTCTTGAGGAAGGTAGGGGCCAGTGGAACCATGGGTGGAGCGGTGAAATGTATAGATATCCATGGGAACGCCAATGGCGAAGGCAGCTGGCTGGGCCTTTCCTGACGCTCAGGCACGAAAGCGTGGGGAGCAAACGGG	Uncultured Phycisphaeraceae bacterium clone C3_35	0.928	Phycisphaerae sp. ETS-756	OTU 219 Phycisphaerae sp. ETS-756	KJ611494.1	Pajares et al. (2015)	12	0	0	6	0	0	0	0	423	3301	407	0	0	0	0	0	0	9.64421e-05	0	0	5.47231e-05	0	0	0	0	0.00404649	0.0395685	0.00482473	0	0	0	0	0	0
220	Bacteria	Chlorobi						OTU-004233	TACGTAGGGGGCAAGCGTTGTCCGGATTTACTGGGTGTAAAGGGCGTGTAGGCGGATCGTTAAGTCAGGGGTGAAATCTTACAGCTCAACTGTAAATGTGCCTTTGATACTGGCGGTCTTGAGTATGGGAGAGGAAGATGGAATTCCTGGTGTAGCGGTGAAATGCGTAGATATCAGGAGGAACACCGGTGGCGAAGGCGGTCTTCTGGCCCATTACTGACGCTGAGGCGCGAAAGCATGGGGATCAAACAGG	Ignavibacterium album JCM 16511/Ignavibacterium album JCM 16511 strain Mat9-16	0.8596	Ignavibacteriales sp. ETS-504	OTU 220 Ignavibacteriales sp. ETS-504	NR_074698.1/NR_112875.1	Liu et al. (2012)/Iino et al. (2010)	2	0	0	0	0	0	0	0	3	711	3	0	0	0	0	0	0	1.60737e-05	0	0	0	0	0	0	0	2.86985e-05	0.00852263	3.55631e-05	0	0	0	0	0	0
221	Bacteria	Cyanobacteria	Oscillatoriophycideae	Oscillatoriales	Phormidiaceae			895892	AGACGGAGGAGGCAAGCGTTATCCGGAATTATTGGGCGTAAAGGGTCCGCAGGTGGCCATTCAAGTCTGCAGTCAAAGGTCGGGGCTCAACCCCGAAAAGGCTGTGGAAACTGAAAGGCTAGAGTACGGTAGGGGCAGAGGGAATTCCCAGTGTAGCGGTGAAATGCGTAGAGATTGGGAAGAACACCGGTGGCGAAAGCGCTCTGCTAGGCCGAAACTGACACTGAGGGACGAAAGCTAGGGGAGCGAAAGGGA	Phormidium sp. CENA135/Oscillatoria sp. U-Stink	1	Oscillatoriales sp. ETS-22	OTU 221 Oscillatoriales sp. ETS-22	HQ730084.1/AY426542.1	Unpublished/Miller et al. (2004)	0	4	16	491	209	351	51	14	0	0	0	54	68	1	0	0	9	0	4.48179e-05	0.000148137	0.00447817	0.0021186	0.00311515	0.00124899	0.000125074	0	0	0	0.000527725	0.000493229	9.73975e-06	0	0	7.05644e-05
222	Bacteria	Cyanobacteria	Oscillatoriophycideae	Chroococcales	Gomphosphaeriaceae	Synechocystis	aquatilis	804160	TACGGAGGATGCAAGCGTTATCCGGAATTATTGGGCGTAAAGCGTCCGTAGGTGGTGATACAAGTCTGCCGTCAAAGAGTGGGGCTTAACCCCATAAAGGCGGTGGAAACTGTGTGACTAGAGTTCGGTAGGGGTAGCGGGAATTCCCAGTGTAGCGGTGAAATGCGTAGATATTGGGAAGAACATCGGTGGCGAAAGCGCGCTACTGGGCCGAAACTGACACTGAGGGACGAAAGCTAGGGTAGCGAAAGGG	Synechocystis aquatilis 1LT32S04/Synechocystis sp. CCALA 700	1	Synechocystis aquatilis sp. ETS-23	OTU 222 Synechocystis aquatilis sp. ETS-23	FM177503.1	Mugnai et al. (2008)/Komárková et al. (2009)	0	0	0	101	62	52	19	0	0	0	1	0	0	0	0	0	0	0	0	0	0.000921171	0.000628485	0.000461504	0.00046531	0	0	0	1.18544e-05	0	0	0	0	0	0
223	Bacteria	Cyanobacteria	Synechococcophycideae	Pseudanabaenales	Pseudanabaenaceae	Leptolyngbya		577524	ATACGGAGGATGCAAGCGTTATCCGGAATTATTGGGCGTAAAGCGTCCGTAGGTGGTTGTTCAAGTCTGCTGTTAAAGCGTGCGGCTTAACCGCATATCAGCAGTGGAAACTGGACGACTAGAGTGCGGTAGGGGTTAGGGGAATTCCCAGTGTAGCGGTGAAATGCGTAGATATTGGGAAGAACACCGGTGGCGAAAGCGCCTGACTGGACCTGCACTGACACTGAGGGACGAAAGCTAGGGGAGCGAAAGGGA	Leptolyngbya laminosa ETS-08	1	Thermoleptolyngbya albertanoe sp. ETS-08	OTU 223 Thermoleptolyngbya albertanoe sp. ETS-08	FM210757.1	Moro et al. (2010)	0	0	2	0	0	0	0	10	0	0	0	0	1	12	29	66	61	0	0	1.85171e-05	0	0	0	0	8.93384e-05	0	0	0	0	7.25337e-06	0.000116877	0.00023427	0.00046622	0.00047827
224	Bacteria	Cyanobacteria	Oscillatoriophycideae	Oscillatoriales	Phormidiaceae	Geitlerinema		258105	ATACGGAGGAGGCAAGCGTTATCCGGAATTATTGGGCGTAAAGCGTTCGTAGGCGGCCGTTCAAGTCTGCTGTCAAAGTCCGAGGCTCAACTTCGGGAAGGCAGTGGAAACTGAACAGCTAGAGGTCGGAAGGGGCAGAGGGAATTCCCAGTGTAGCGGTGAAATGCGTAGATATTGGGAAGAACACCGGTGGCGAAAGCGCTCTGCTGGGCCGAACCTGACGCTGAGGGACGAAAGCTAGGGGAGCGAATGGGA	Geitlerinema sp. BBD_P2b-1	1	Geitlerinema sp. ETS-24	OTU 224 Geitlerinema sp. ETS-24	EF372580.1	Myers et al. (2007)	0	0	2	0	0	0	0	6	0	0	0	366	514	12	11	0	0	0	0	1.85171e-05	0	0	0	0	5.3603e-05	0	0	0	0.0035768	0.00372823	0.000116877	8.88609e-05	0	0
225	Bacteria	Cyanobacteria	Synechococcophycideae	Pseudanabaenales	Pseudanabaenaceae	Leptolyngbya		OTU-002110	GACGGAGGAGGCAAGCGTTATCCGGAATTATTGGGCGTAAAGCGTCCGCAGGTGGTTTGAGCAGTCTGTTGTGAAAGCGTGGAGCTTAACTCCATAGACGCGATGGAAACTCTCAAACTCGAGGACAGTAGGGGCAGAGGGAATTCCCAGAGTAGCGGTGAAATGCGTAGATACTGGGAAGAACACCAACGGCGAAGGCACTCTGCTGGGCTGTCACTGACACTCATGGACGAAAGCTAGGGGAGCAAAACGG	Onodrimia javanensis 30	0.8776	Synechococcales sp. ETS-25	OTU 225 Synechococcales sp. ETS-25	MG000962.1	Jahodarova et al. (2017)	0	0	0	0	0	0	0	0	169	33	11	0	0	0	0	0	0	0	0	0	0	0	0	0	0	0.00161668	0.000395565	0.000130398	0	0	0	0	0	0
226	Bacteria	Cyanobacteria	Synechococcophycideae	Pseudanabaenales	Pseudanabaenaceae	Leptolyngbya		159383	TACGGAGGAGGCAAGCGTTATCCGGAATTATTGGGCGTAAAGCGTCCGCAGGTGGTTTGTCAAGTCTGCTGTCAAAGCGCGGAGCTTAACTCCGTAAAGGCAGTGGAAACTGACAGGCTAGAGTGCGATAGGGGCAGGGGGAATTCCCAGTGTAGCGGTGAAATGCGTAGATATTGGGAAGAACATCGGTGGCGAAAGCGCCCTGCTGGGTCTGCACTGACACTGAGGGACGAAAGCTAGGGGAGCGAAAGGG	Leptolyngbya sp. Greenland_7	1	Leptolyngbya sp. ETS-26	OTU 226 Leptolyngbya sp. ETS-26	DQ431002.1	Roeselers et al. (2007)	0	7	0	0	0	0	0	2	117	26	5	0	0	0	0	4	4	0	7.84314e-05	0	0	0	0	0	1.78677e-05	0.00111924	0.000311657	5.92719e-05	0	0	0	0	2.82558e-05	3.1362e-05
227	Bacteria	Cyanobacteria	Oscillatoriophycideae	Chroococcales	Cyanobacteriaceae	Cyanobacterium		247184	TACGGAGGATGCAAGCGTTATCCGGAATCATTGGGCGTAAAGCGTCCGTAGGTGGCATTTCAAGTCTGCTGTCAAAGACCGAAGCTCAACTTCGGGCCGGCGGTGGAAACTGAAAAGCTAGAGTGAAGTAGGGGTAGAGGGAATTCCTAGTGTAGCGGTGAAATGCGTAGAGATTAGGAAGAACACCAGTGGCGAAGGCGCTCTACTGGACTTAAACTGACACTGAGGGACGAAAGCTAAGGGAGCGAAAGGG	Synechocystis sp. CR_L17/Synechocystis sp. CR_L17	1	Cyanobacterium sp. ETS-27	OTU 227 Cyanobacterium sp. ETS-27	EF545633.1/DQ786164.1	Unpublished	0	0	0	3	10	4	1	0	1	0	0	0	0	0	0	0	0	0	0	0	2.73615e-05	0.000101368	3.55003e-05	2.449e-05	0	9.56617e-06	0	0	0	0	0	0	0	0
228	Bacteria	Cyanobacteria	Synechococcophycideae	Pseudanabaenales	Pseudanabaenaceae			OTU-000073	GACGGAGGAGGCAAGCGTTATCCGGAATTATTGGGCGTAAAGCGTCCGTAGGTGGTTAATCAAGTCTTTTGTTAAAGAGTAGAGCTTAACTCTATAGAGGCGGAAGAAACTGATTGACTGGAGTGTGGTAGGGGTAGAGGGAATTCCCGGTGTAGCGGTGAAATGCGTAGATATCGGGAAGAACACCAGTGGCGAAGGCGCTCTACTGGGCCACAACTGACACTGAGGGACGAAAGCTAGGGGAGCGAAAGGG	Prochlorotrichaceae cyanobacterium WJT66-NPBG5	0.9565	Synechococcales sp. ETS-28	OTU 228 Synechococcales sp. ETS-28	KJ939100.1	Osorio-Santos et al, (2014)	0	0	3	0	0	0	0	0	0	0	0	0	0	0	17	4	0	0	0	2.77757e-05	0	0	0	0	0	0	0	0	0	0	0	0.00013733	2.82558e-05	0
229	Bacteria	Cyanobacteria	Nostocophycideae	Nostocales				136186	ATACGGAGGATGCAAGCGTTATCCGGAATGATTGGGCGTAAAGCGTCCGTAGGTGGTGATGCAAGTCTATTGTCAAAGCGTGCGGCTCAACCGCATAAAGGCAGTGGAAACTGTGTAACTAGAGTGCATTCGGGGCAGGGGGAATTCCTGGTGTAGCGGTGAAATGCGTAGAGATCAGGAAGAACACCGGTGGCGAAAGCGCCCTGCTAGGCTGCAACTGACACTGAGGGACGAAAGCTAGGGGAGCGAATGGGA	Chlorogloeopsis fritschii TAU-MAC 0599	1	Chlorogloeopsis fritschii sp. ETS-29	OTU 229 Chlorogloeopsis fritschii sp. ETS-29	MN062658.1	Gkelis et al. (2019)	0	0	2	0	0	0	0	0	0	0	0	0	0	0	0	0	3	0	0	1.85171e-05	0	0	0	0	0	0	0	0	0	0	0	0	0	2.35215e-05
230	Bacteria	Cyanobacteria	Oscillatoriophycideae	Chroococcales	Xenococcaceae			993455	ATACGGAGGATGCAAGCGTTATCCGGAATGATTGGGCGTAAAGCGTCCGCAGGTGGCACATCAAGTCTGCTGTCAAAGCCCCCAGCTTAACTGGGAAGAGGCGGTGGAAACTGGTGAGCTAGAGAGCAATAGGGGTAGAGGGAATTCCCGGTGTAGCGGTGAAATGCGTAGAGATCGGGAAGAACACCAGTGGCGAAAGCGCTCTACTAGGTTGCAACTGACACTGAGGGACGAAAGCTAGGGGAGCGAATGGGA	Chroococcidiopsis sp. CENA246/Chroococcidiopsis cubana SAG 39.79/Chroococcidiopsis thermalis SAG 25.99	1	Chroococcidiopsis sp. ETS-30	OTU 230 Chroococcidiopsis sp. ETS-30	MN551908.1/MH208412.1/MH208404.1	Unpublished/De Wever et al. (2019)/Unpublished	0	0	0	0	0	0	0	0	0	0	0	0	0	0	0	0	0	0	0	0	0	0	0	0	0	0	0	0	0	0	0	0	0	0
231	Bacteria	Cyanobacteria	Synechococcophycideae	Pseudanabaenales	Pseudanabaenaceae	Leptolyngbya		OTU-000020	TACGGAGGAGGCAAGCGTTATCCGGAATTATTGGGCGTAAAGCGTCCGTAGGTGGCGAACCAAGTCAGTTGTTAAAGCGTGGAGCTTAACTCCATATCAGCAATTGAAACTGGTTGGCTAGAGTGCGATAGGGGCAAGGGGAATTCCCAGTGTAGCGGTGAAATGCGTAGATATTGGGAAGAACATCGGTGGCGAAAGCGCCTTGCTGGGTCTGCACTGACACTGAGGGACGAAAGCTAGGGGAGCGAAAGGG	Leptolyngbya sp. WR9/Leptolyngbya sp. CAG/Uncultured cyanobacterium clone ST1P_1CY_10	1	Leptolyngbya sp. ETS-31	OTU 231 Leptolyngbya sp. ETS-14	MH666139.1/KR261933.1	Unpublished/Unpublished/Amarouche-Yala et al. (2014)	0	0	0	0	0	0	0	0	0	0	0	0	0	0	5	0	0	0	0	0	0	0	0	0	0	0	0	0	0	0	0	4.03913e-05	0	0
232	Bacteria	Cyanobacteria						OTU-000520	TACGGAGGAGGCAAGCGTTATCCGGAATTATTGGGCGTAAAGCGTCCGTAGGTGGTCATGTAAGTCGGTCGTCAAAGCACAGGGCTTAACCCTGTAATGGCGGTGGAAACTGCAGGACTAGAGAGAGGTAGGGGTAGAGGGAATTCCCAGTGTAGCGGTGAAATGCGTAGAGATTGGGAAGAACATCGGTGGCGAAAGCGCTCTACTGGACCTGATCTGACACTGATGGACGAAAGCTAGGGGAGCGAATGGG	Uncultured Microcoleus sp. clone 295	0.9921	Microcoleus sp. ETS-32	OTU 232 Microcoleus sp. ETS-32	EF643408.1	Unpublished	0	0	0	0	0	0	0	0	0	0	0	0	0	0	0	0	0	0	0	0	0	0	0	0	0	0	0	0	0	0	0	0	0	0
233	Bacteria	Cyanobacteria						166338	AGACGGAGGATGCAAGCGTTATCCGGAATGATTGGGCGTAAAGCGTTCGCAGGTGGCTGTTCAAGTCTGCTGTCAAAGACCGGGGCTTAACCCTAGAAAGGCAGTGGAAACTGAACGGCTGGAGTGCAGATCGGGTAGAGGGAATTCCCAGTGTAGCGGTGAAATGCGTAGAGATTGGGAAGAACACCGGTGGCGAAAGCGCTCTGCTGGACTGCAACTGACACTGAGGGACGAAAGCTAGGGGAGCGAAAGGG	Oscillatoria duplisecta ETS-06	1	Oscillatoria duplisecta sp. ETS-06	OTU 233 Oscillatoria duplisecta sp. ETS-06	AM398647.1	Moro et al. (2007)	0	0	2	1	0	0	0	0	0	0	0	0	0	0	0	0	0	0	0	1.85171e-05	9.12051e-06	0	0	0	0	0	0	0	0	0	0	0	0	0
234	Bacteria	Cyanobacteria	Synechococcophycideae	Synechococcales	Chamaesiphonaceae			OTU-000003	TACGGAGGAGGCAAGCGTTATCCGGAATGATTGGGCGTAAAGCGTCCGTAGGTGGTTTGGTTAGTCCGCTGTTAAAGCTTGAGGCTCAACCTCAAAGGGGCAGTGGAAACTACCAGGCTTGAGAGCAGTAGGGGTAGAGGGAATTTCCAGAGTAGCGGTGAAATGCGTAGAGACTGGAACGAACACCAATGGCGAAGGCACTCTACTGGGCTGCTTCTGACACTGAGGGACGAAAGCTAGGGGAGCGAAACGGG	Uncultured cyanobacterium clone ST13_1CY_24/Uncultured cyanobacterium clone ST3S_1CY_3	1	Oscillatoriales sp. ETS-33	OTU 234 Oscillatoriales sp. ETS-33	KJ659388.1	Amarouche-Yala et al. (2014)	0	0	1	0	0	0	0	0	0	0	0	0	0	0	0	0	0	0	0	9.25857e-06	0	0	0	0	0	0	0	0	0	0	0	0	0	0
235	Bacteria	Cyanobacteria	Oscillatoriophycideae	Oscillatoriales	Phormidiaceae			OTU-000412	TACGGAGGAGGCAAGCGTTATCCGGAATTATTGGGCGTAAAGCGTCCGCAGGTGGCTAGTCAAGTCGGTGGTCAAAGCACAGGGCTCAACTCTGTAAAGGCCGGCGAAACTGACAAGCTAGAGTGCGGTAGGGGCAGAGGGAATTCCCGGTGTAGCGGTGAAATGCGTAGATATCGGGAAGAACACCAGTAGCGAAAGCGCTCTGCTGGACCGCAACTGACACTCAGGGACGAAAGCTAGGGGAGCGAATGGG	Phormidium sp. 0417	1	Phormidium sp. ETS-34	OTU 235 Phormidium sp. ETS-34	DQ408370.1	Unpublished	0	3	5	0	0	0	0	2	0	0	0	5	1	0	0	0	0	0	3.36134e-05	4.62929e-05	0	0	0	0	1.78677e-05	0	0	0	4.88634e-05	7.25337e-06	0	0	0	0
236	Bacteria	Cyanobacteria	Synechococcophycideae	Synechococcales	Synechococcaceae	Synechococcus		810353	ATACGGGAGTGGCAAGCGTTATCCGGAATTATTGGGCGTAAAGCGTCCGCAGGCGGCCTTGTAAGTCTGTCGTTAAAGCGTGGAGCTTAACTCCATTTCAGCGATGGAAACTACAAGGCTTGAGTGTGGTAGGGGCAGAGGGAATTCCCGGTGTAGCGGTGAAATGCGTAGATATCGGGAAGAACACCAGTGGCGAAGGCGCTCTGCTGGGCCATAACTGACGCTCATGGACGAAAGCCAGGGGAGCGAAAGGG	Synechococcus sp. TAU-MAC/Cyanobium sp. ULC182/Synechococcus elongatus CCAP 1479/1B strain SAG 89.79/Aphanocapsa salina SAG 33.79/Cyanobium gracile PCC 6307	1	Synechococcales sp. ETS-35	OTU 236 Synechococcales sp. ETS-35	MN733326.1/MN062661.1	Gkelis et al. (2019)/Unpublished/Unpublished/Unpublished/Unpublished	0	1	1	0	0	0	0	0	0	0	0	1	0	2	3	0	0	0	1.12045e-05	9.25857e-06	0	0	0	0	0	0	0	0	9.77269e-06	0	1.94795e-05	2.42348e-05	0	0
																																	0.769142	0.774006	0.724289	0.773	0.790775	0.79708	0.859599	0.76202	0.796834	0.819874	0.810235	0.737525	0.733228	0.710651	0.709821	0.743268	0.737445
[truncated: 9 more columns]
